# Supplementary material for: Phosphoproteomic analysis identifies differentially expressed phosphorylation sites that affect muscle fiber type in pigs
Source: Front Nutr. 2022 Dec 22;9:1006739. doi: 10.3389/fnut.2022.1006739 (PMC9815177; doi:10.3389/fnut.2022.1006739)
Supplement: Supplementary file 1 [file Data_Sheet_1.ZIP]

Archive with 13 entries (12 files):
- Supplementary materials/
- Supplementary materials/Supplementary Table S1 Information on the identification of phosphorylation sites.xlsx
- __MACOSX/Supplementary materials/._Supplementary Table S1 Information on the identification of phosphorylation sites.xlsx
- Supplementary materials/Supplementary Table S2 GO annotation of phosphoproteins.xlsx
- __MACOSX/Supplementary materials/._Supplementary Table S2 GO annotation of phosphoproteins.xlsx
- Supplementary materials/Supplementary Table S3 Summary of DEPSs.xlsx
- __MACOSX/Supplementary materials/._Supplementary Table S3 Summary of DEPSs.xlsx
- Supplementary materials/Suplementary Table S6 PPI of proteins with DEPSs.xlsx
- __MACOSX/Supplementary materials/._Suplementary Table S6 PPI of proteins with DEPSs.xlsx
- Supplementary materials/Suplementary Table S4 Significantly enriched GO terms .xlsx
- __MACOSX/Supplementary materials/._Suplementary Table S4 Significantly enriched GO terms .xlsx
- Supplementary materials/Suplementary Table S5 Significantly enriched pathways .xlsx
- __MACOSX/Supplementary materials/._Suplementary Table S5 Significantly enriched pathways .xlsx
