# Supplementary material for: Phosphoproteomic analysis identifies differentially expressed phosphorylation sites that affect muscle fiber type in pigs
Source: Front Nutr. 2022 Dec 22;9:1006739. doi: 10.3389/fnut.2022.1006739 (PMC9815177; doi:10.3389/fnut.2022.1006739)
Supplement: Supplementary file 1 [file Data_Sheet_1.ZIP › Supplementary materials/Supplementary Table S1 Information on the identification of phosphorylation sites.xlsx]

## Sheet: Sheet1
Protein	Description	Gene Name	Modified sequence	Amino acid_Position		Modifications
A0A0B8RTB9	26S proteasome non-ATPase regulatory subunit 1	PSMD1	TVGTPIASVPGSTNTGTVPGSEKDSESMETEEK	T273	A0A0B8RTB9_T273	1xPhospho [T4]; 2xTMTpro [K23; K33]; 1xTMTpro [N-Term]
A0A0B8RTC1	Protein kinase C	PRKCQ	EGPVEIGLPSSIK	S323	A0A0B8RTC1_S323	1xPhospho [S11]; 1xTMTpro [K13]; 1xTMTpro [N-Term]
A0A0B8RTC1	Protein kinase C	PRKCQ	LPYVPASGKR	S336	A0A0B8RTC1_S336	1xPhospho [S7]; 1xTMTpro [K9]; 1xTMTpro [N-Term]
A0A0B8RTC1	Protein kinase C	PRKCQ	NFSFMNPGMER	S695	A0A0B8RTC1_S695	1xPhospho [S3]; 2xOxidation [M5; M9]; 1xTMTpro [N-Term]
A0A0B8RTC1	Protein kinase C	PRKCQ	ETMFHK	T219	A0A0B8RTC1_T219	1xPhospho [T2]; 1xTMTpro [K6]; 1xTMTpro [N-Term]
A0A286ZL27	Pribosyltran_N domain-containing protein	PRPSAP2	LGIAVIHGEAQDAESDLVDGRHSPPMVR	S141	A0A286ZL27_S141	1xPhospho [S23]; 1xTMTpro [N-Term]
A0A286ZLL9	Synaptopodin	SYNPO	CPSPTMSLPSSWK	S510	A0A286ZLL9_S510	1xCarbamidomethyl [C1]; 1xPhospho [S3]; 1xOxidation [M6]; 1xTMTpro [K13]; 1xTMTpro [N-Term]
A0A286ZPE3	Helix-destabilizing protein	HNRNPA1	SESPKEPEQLR	S6	A0A286ZPE3_S6	1xPhospho [S3]; 1xTMTpro [K5]; 1xTMTpro [N-Term]
A0A286ZSH0	RCSD domain containing 1	RCSD1	APGSPPQSR	S307	A0A286ZSH0_S307	1xPhospho [S4]; 1xTMTpro [N-Term]
A0A286ZSH0	RCSD domain containing 1	RCSD1	AMVSPFHSPPSTPSSPGVR	S211	A0A286ZSH0_S211	1xPhospho [S8]; 1xTMTpro [N-Term]
A0A286ZYX8	Fructose-bisphosphate aldolase	ALDOA	GVVPLAGTNGETTTQGLDGLSER	S132	A0A286ZYX8_S132	1xPhospho [S21]; 1xTMTpro [N-Term]
A0A286ZYX8	Fructose-bisphosphate aldolase	ALDOA	GILAADESTGSIAK	S39	A0A286ZYX8_S39	2xPhospho [S11; T/S]; 1xTMTpro [K14]; 1xTMTpro [N-Term]
A0A286ZYX8	Fructose-bisphosphate aldolase	ALDOA	RLQSIGTENTEENR	S46	A0A286ZYX8_S46	1xPhospho [S4]; 1xTMTpro [N-Term]
A0A286ZYX8	Fructose-bisphosphate aldolase	ALDOA	YSHEEIAMATVTALRR	T259	A0A286ZYX8_T259	1xPhospho [T12]; 1xTMTpro [N-Term]
A0A287A071	Supervillin	SVIL	RKGSLELAHPPIAQPGDELK	S971	A0A287A071_S971	1xPhospho [S4]; 2xTMTpro [K2; K20]; 1xTMTpro [N-Term]
A0A287A071	Supervillin	SVIL	GTTPVSKPLEDIEARPDMQLESDLK	T1232	A0A287A071_T1232	1xPhospho [T3]; 2xTMTpro [K7; K25]; 1xTMTpro [N-Term]
A0A287A071	Supervillin	SVIL	HPSPTVAQSPVQPAR	S739	A0A287A071_S739	1xPhospho [S3]; 1xTMTpro [N-Term]
A0A287A1Q6	LIM domain 7	LMO7	DTLSSMSSPDLTSELGEGRHSPQTEVSR	S891	A0A287A1Q6_S891	1xPhospho [S21]; 1xOxidation [M6]; 1xTMTpro [N-Term]
A0A287A2Y0	Thyroid hormone receptor associated protein 3	THRAP3	ASAVSEMSPR	S219	A0A287A2Y0_S219	1xPhospho [S8]; 1xTMTpro [N-Term]
A0A287A2Y0	Thyroid hormone receptor associated protein 3	THRAP3	RIDISPSTFR	S661	A0A287A2Y0_S661	1xPhospho [S5]; 1xTMTpro [N-Term]
A0A287A435	Uncharacterized protein	LDB3	AAQSQLSQGDLVVAIDGVNTDTMTHLEAQNK	S44	A0A287A435_S44	1xPhospho [S7]; 1xTMTpro [K31]; 1xTMTpro [N-Term]
A0A287A435	Uncharacterized protein	LDB3	RPIPISTAVPPIQSPLPVIPHQK	S98	A0A287A435_S98	1xPhospho [S14]; 1xTMTpro [K23]; 1xTMTpro [N-Term]
A0A287A6S6	PPARGC1 and ESRR induced regulator, muscle 1	PERM1	SSSLPGPASSGDEMQR	S125	A0A287A6S6_S125	1xPhospho [S3]; 1xTMTpro [N-Term]
A0A287A6S6	PPARGC1 and ESRR induced regulator, muscle 1	PERM1	SAAPQRPPGSPGAPPR	S175	A0A287A6S6_S175	1xPhospho [S10]; 1xTMTpro [N-Term]
A0A287A6S6	PPARGC1 and ESRR induced regulator, muscle 1	PERM1	SAAPQRPPGSPGAPPRSPSR	S182	A0A287A6S6_S182	1xPhospho [S17]; 1xTMTpro [N-Term]
A0A287A6S6	PPARGC1 and ESRR induced regulator, muscle 1	PERM1	RGSGAWDAVAVGPR	S597	A0A287A6S6_S597	1xPhospho [S3]; 1xTMTpro [N-Term]
A0A287A816	acidPPc domain-containing protein	PLPP7	RQSQQLPEEDCMQLNPSFK	S62	A0A287A816_S62	1xCarbamidomethyl [C11]; 1xPhospho [S3]; 1xOxidation [M12]; 1xTMTpro [K19]; 1xTMTpro [N-Term]
A0A287A996	Taxilin beta	TXLNB	EIPAEVGGPPEGGSTTLKEPEQAPLSPR	S554	A0A287A996_S554	1xPhospho [S26]; 1xTMTpro [K18]; 1xTMTpro [N-Term]
A0A287AAQ4	Microtubule-associated protein	MAPT	TPSLPTPPTREPK	S392	A0A287AAQ4_S392	1xPhospho [S3]; 1xTMTpro [K13]; 1xTMTpro [N-Term]
A0A287AAQ4	Microtubule-associated protein	MAPT	SRTPSLPTPPTREPK	T390	A0A287AAQ4_T390	1xPhospho [T3]; 1xTMTpro [K15]; 1xTMTpro [N-Term]
A0A287AC69	15 kDa phosphoprotein enriched in astrocytes	PEA15	DIIRQPSEEEIIK	S143	A0A287AC69_S143	1xPhospho [S7]; 1xTMTpro [K13]; 1xTMTpro [N-Term]
A0A287ADN4	Titin-cap	TCAP	DLTLSTRPEEGCSLHEEDAER	S134	A0A287ADN4_S134	1xCarbamidomethyl [C12]; 1xPhospho [S13]; 1xTMTpro [N-Term]
A0A287ADN4	Titin-cap	TCAP	SMSQEAQR	S256	A0A287ADN4_S256	1xPhospho [S3]; 1xTMTpro [N-Term]
A0A287ADN4	Titin-cap	TCAP	VGAAKEEREETPIQLR	T204	A0A287ADN4_T204	1xPhospho [T11]; 1xTMTpro [K5]; 1xTMTpro [N-Term]
A0A287AI85	Formin homology 2 domain containing 1	FHOD1	ILLQAQQSLEPEPKEPLVPPSPKPEPIQELPTR	S416	A0A287AI85_S416	1xPhospho [S8]; 2xTMTpro [K14; K23]; 1xTMTpro [N-Term]
A0A287AQJ5	Multifunctional fusion protein	PKM	ITLDNAYMEK	Y754	A0A287AQJ5_Y754	1xPhospho [Y7]; 1xOxidation [M8]; 1xTMTpro [K10]; 1xTMTpro [N-Term]
A0A287AQJ5	Multifunctional fusion protein	PKM	ASSHSTDLMEAMAMGSVEASYK	S1011	A0A287AQJ5_S1011	1xPhospho [S5]; 1xOxidation [M]; 1xTMTpro [K22]; 1xTMTpro [N-Term]
A0A287AQJ5	Multifunctional fusion protein	PKM	EMIKSGMNVAR	S673	A0A287AQJ5_S673	1xPhospho [S5]; 1xOxidation [M]; 1xTMTpro [K4]; 1xTMTpro [N-Term]
A0A287AQJ5	Multifunctional fusion protein	PKM	AEGSDVANAVLDGADCIMLSGETAK	S968	A0A287AQJ5_S968	1xCarbamidomethyl [C16]; 1xPhospho [S20]; 1xOxidation [M18]; 1xTMTpro [K25]; 1xTMTpro [N-Term]
A0A287AR93	Protein kinase C and casein kinase substrate in neurons 3	PACSIN3	DGAAPPPQAPGSPGGRQDEEWSDEDNPRK	S344	A0A287AR93_S344	1xPhospho [S12]; 1xTMTpro [K29]; 1xTMTpro [N-Term]
A0A287AR93	Protein kinase C and casein kinase substrate in neurons 3	PACSIN3	QDEEWSDEDNPRK	S354	A0A287AR93_S354	1xPhospho [S6]; 1xTMTpro [K13]; 1xTMTpro [N-Term]
A0A287AR93	Protein kinase C and casein kinase substrate in neurons 3	PACSIN3	STHGPGMAMNWPQFEEWSLDTQRTISR	T309	A0A287AR93_T309	1xPhospho [T24]; 1xOxidation [M7]; 1xTMTpro [N-Term]
A0A287AUH7	Catenin beta 1	CTNNB1	RTSMGGTQQQFVEGVR	S554	A0A287AUH7_S554	1xPhospho [S3]; 1xOxidation [M4]; 1xTMTpro [N-Term]
A0A287AV47	Serine and arginine repetitive matrix 1	SRRM1	TASPPPPPK	S680	A0A287AV47_S680	1xPhospho [S3]; 1xTMTpro [K9]; 1xTMTpro [N-Term]
A0A287AWI9	Elongation factor 2	-	FTDTRKDEQER	T57	A0A287AWI9_T57	1xPhospho [T2]; 1xTMTpro [K6]; 1xTMTpro [N-Term]
A0A287AY86	Microtubule-associated protein	MAP4	SQPVPDLRSSVDKSQTVGSLNLK	S871	A0A287AY86_S871	1xPhospho [S10]; 2xTMTpro [K13; K23]; 1xTMTpro [N-Term]
A0A287AY86	Microtubule-associated protein	MAP4	QRHENSIIASEQLQDK	S988	A0A287AY86_S988	1xPhospho [S6]; 1xTMTpro [K16]; 1xTMTpro [N-Term]
A0A287B073	Voltage-dependent L-type calcium channel subunit alpha	CACNA1S	RTISGDLTAEEELER	S1537	A0A287B073_S1537	1xPhospho [S4]; 1xTMTpro [N-Term]
A0A287B0R3	CAP-Gly domain-containing linker protein 1 isoform b	-	SPSASSLSSMSSVASSVSSKPSR	S311	A0A287B0R3_S311	1xPhospho [S3]; 1xTMTpro [K20]; 1xTMTpro [N-Term]
A0A287B1X5	TPD52 like 2	TPD52L2	NSATFKSFEDR	S176	A0A287B1X5_S176	1xPhospho [S7]; 1xTMTpro [K6]; 1xTMTpro [N-Term]
A0A287B217	Plectin	PLEC	RGSFDATGSGFSMTFSSSSYSSSGYGR	S4474	A0A287B217_S4474	1xPhospho [S3]; 1xTMTpro [N-Term]
A0A287B6I2	Alpha-1,4 glucan phosphorylase	PYGM	TSFDAFPDK	S853	A0A287B6I2_S853	1xPhospho [S2]; 1xTMTpro [K9]; 1xTMTpro [N-Term]
A0A287B6I2	Alpha-1,4 glucan phosphorylase	PYGM	RMSLVEEGAVK	S957	A0A287B6I2_S957	1xPhospho [S3]; 1xOxidation [M2]; 1xTMTpro [K11]; 1xTMTpro [N-Term]
A0A287B6I2	Alpha-1,4 glucan phosphorylase	PYGM	TIFKDFYELEPHK	Y1000	A0A287B6I2_Y1000	1xPhospho [Y7]; 2xTMTpro [K4; K13]; 1xTMTpro [N-Term]
A0A287B7I4	Agenet-like domain-containing protein	FXR1	EKGYTTDESTVSSVQGSR	T367	A0A287B7I4_T367	1xPhospho [T6]; 1xTMTpro [K2]; 1xTMTpro [N-Term]
A0A287B8N1	ATP-dependent 6-phosphofructokinase	PFKM	GRSFMNNWEVYK	S406	A0A287B8N1_S406	1xPhospho [S3]; 1xOxidation [M5]; 1xTMTpro [K12]; 1xTMTpro [N-Term]
A0A287B8N1	ATP-dependent 6-phosphofructokinase	PFKM	NVLGHMQQGGSPTPFDR	S696	A0A287B8N1_S696	1xPhospho [S11]; 1xOxidation [M6]; 1xTMTpro [N-Term]
A0A287B8N1	ATP-dependent 6-phosphofructokinase	PFKM	SGSYTVAVMNVGAPAAGMNAAVR	Y430	A0A287B8N1_Y430	1xPhospho [Y4]; 1xOxidation [M18]; 1xTMTpro [N-Term]
A0A287BDC6	Pyridoxal 5-phosphate synthase	PNPO	RGPPTGDSPLGPMTHR	S198	A0A287BDC6_S198	1xPhospho [S8]; 1xOxidation [M13]; 1xTMTpro [N-Term]
A0A287BGX8	Myosin binding protein C1	MYBPC1	SMEWFTVIEHYHR	Y1042	A0A287BGX8_Y1042	1xPhospho [Y11]; 1xTMTpro [N-Term]
A0A287BHM1	Tropomyosin alpha-1 chain	TPM1	QLEDELVSLQK	S70	A0A287BHM1_S70	1xPhospho [S8]; 1xTMTpro [K11]; 1xTMTpro [N-Term]
A0A287BKA5	Uncharacterized protein	PRR33	VVVPIAPTYRSPGPSPDR	S195	A0A287BKA5_S195	2xPhospho [S15; S/T]; 1xTMTpro [N-Term]
A0A287BKA5	Uncharacterized protein	PRR33	DGASTPGGLGR	T338	A0A287BKA5_T338	1xPhospho [T5]; 1xTMTpro [N-Term]
A0A287BQ72	Transaldolase	TALDO1	TIVMGASFR	S237	A0A287BQ72_S237	1xPhospho [S7]; 1xOxidation [M4]; 1xTMTpro [N-Term]
A0A287BRL8	Myristoylated alanine rich protein kinase C substrate	MARCKS	LSGFSFKK	S169	A0A287BRL8_S169	1xPhospho [S5]; 2xTMTpro [K7; K8]; 1xTMTpro [N-Term]
A0A287BRL8	Myristoylated alanine rich protein kinase C substrate	MARCKS	AEDGATPSPSNETPK	T149	A0A287BRL8_T149	1xPhospho [T13]; 1xTMTpro [K15]; 1xTMTpro [N-Term]
A0A288CFT0	Triosephosphate isomerase	TPI1	HVFGESDELIGQK	S143	A0A288CFT0_S143	1xPhospho [S6]; 1xTMTpro [K13]; 1xTMTpro [N-Term]
A0A480EUT8	Nascent polypeptide-associated complex subunit alpha isoform X2	-	GAPIPPAMTPPSPK	S1487	A0A480EUT8_S1487	1xPhospho [S12]; 1xTMTpro [K14]; 1xTMTpro [N-Term]
A0A480EUT8	Nascent polypeptide-associated complex subunit alpha isoform X2	-	EIPTPPGMAPSSPK	S883	A0A480EUT8_S883	1xPhospho [S12]; 1xTMTpro [K14]; 1xTMTpro [N-Term]
A0A480EUT8	Nascent polypeptide-associated complex subunit alpha isoform X2	-	GGPTSPPQDTPAPPAMTPSSPK	S928	A0A480EUT8_S928	1xPhospho [S20]; 1xTMTpro [K22]; 1xTMTpro [N-Term]
A0A480EUT8	Nascent polypeptide-associated complex subunit alpha isoform X2	-	RDPTPPAVAPPSPK	S999	A0A480EUT8_S999	2xPhospho [T4; S12]; 1xTMTpro [K14]; 1xTMTpro [N-Term]
A0A480EUT8	Nascent polypeptide-associated complex subunit alpha isoform X2	-	GGPVAPASPPPKRDPTPPAVVPPSPK	S1119	A0A480EUT8_S1119	1xPhospho [S8]; 2xTMTpro [K12; K26]; 1xTMTpro [N-Term]
A0A480EUT8	Nascent polypeptide-associated complex subunit alpha isoform X2	-	RDPTAPAVAPPSPK	S1315	A0A480EUT8_S1315	1xPhospho [S12]; 1xTMTpro [K14]; 1xTMTpro [N-Term]
A0A480HYZ5	Myosin-11	-	VIENADGSDEEMDAR	S1954	A0A480HYZ5_S1954	1xPhospho [S8]; 1xTMTpro [N-Term]
A0A480I0A4	Unconventional myosin-XVIIIa isoform a	-	DSIGGTGDEDSLFTTLSERPASPERPPRR	S2023	A0A480I0A4_S2023	1xPhospho [S22]; 1xTMTpro [N-Term]
A0A480I0A4	Unconventional myosin-XVIIIa isoform a	-	SSMSFSLSGSPSSR	S2108	A0A480I0A4_S2108	1xPhospho [S10]; 1xOxidation [M3]; 1xTMTpro [N-Term]
A0A480I0A4	Unconventional myosin-XVIIIa isoform a	-	DSGGPPRSPQPPTSPVPSQTPQR	S47	A0A480I0A4_S47	1xPhospho [S8]; 1xTMTpro [N-Term]
A0A480J3J1	Titin	-	DEKSLVEESQLPEGR	S1666	A0A480J3J1_S1666	1xPhospho [S4]; 1xTMTpro [K3]; 1xTMTpro [N-Term]
A0A480J3J1	Titin	-	SDSFGTPSEAIEPK	S5036	A0A480J3J1_S5036	1xPhospho [S3]; 1xTMTpro [K14]; 1xTMTpro [N-Term]
A0A480J3J1	Titin	-	ILEGMGVTFHCK	T1181	A0A480J3J1_T1181	1xCarbamidomethyl [C11]; 1xPhospho [T8]; 1xTMTpro [K12]; 1xTMTpro [N-Term]
A0A480J3J1	Titin	-	MSPARLSPGR	S1305	A0A480J3J1_S1305	1xPhospho [S7]; 1xTMTpro [N-Term]
A0A480J3J1	Titin	-	IELSPSMEAPK	S1941	A0A480J3J1_S1941	1xPhospho [S6]; 1xTMTpro [K11]; 1xTMTpro [N-Term]
A0A480J3J1	Titin	-	SRSPTPPSIAAK	S265	A0A480J3J1_S265	1xPhospho [S3]; 1xTMTpro [N-Term]; 1xTMTpro [K12]
A0A480J3J1	Titin	-	QQSPSPIRHSPSPVR	S284	A0A480J3J1_S284	3xPhospho [S5; S10; S]; 1xTMTpro [N-Term]
A0A480J3J1	Titin	-	QQSPSPIRHSPSPVR	S289	A0A480J3J1_S289	1xPhospho [S10]; 1xTMTpro [N-Term]
A0A480J3J1	Titin	-	MFISETRHSDAGEYTFVAGR	S3080	A0A480J3J1_S3080	1xPhospho [S9]; 1xTMTpro [N-Term]
A0A480J3J1	Titin	-	VAEHPPRPASEPHVVPK	S627	A0A480J3J1_S627	1xPhospho [S10]; 1xTMTpro [K17]; 1xTMTpro [N-Term]
A0A480J3J1	Titin	-	SIATVEMVIDGAAGQQLPHKTPPR	T253	A0A480J3J1_T253	1xPhospho [T21]; 1xTMTpro [K20]; 1xTMTpro [N-Term]
A0A480J3J1	Titin	-	YATPPGETMER	T4933	A0A480J3J1_T4933	1xPhospho [T3]; 1xTMTpro [N-Term]
A0A480K7Y0	LIM domain-binding protein 3	-	RPIPISTAAPPIQSPLPVIPHQK	S98	A0A480K7Y0_S98	1xPhospho [S14]; 1xTMTpro [K23]; 1xTMTpro [N-Term]
A0A480M856	Arginyl-tRNA--protein transferase 1	ATE1	AGELEGLQAQCEPLSSSPPK	S245	A0A480M856_S245	1xCarbamidomethyl [C11]; 1xPhospho [S17]; 1xTMTpro [K20]; 1xTMTpro [N-Term]
A0A480NRZ3	Lamin isoform A	LMNA	LRLSPSPTSQR	S390	A0A480NRZ3_S390	1xPhospho [S4]; 1xTMTpro [N-Term]
A0A480PWJ1	Glycogenin-1 isoform 1	-	WEQGQADYMGADSFDNIKR	S337	A0A480PWJ1_S337	1xPhospho [S13]; 1xOxidation [M9]; 1xTMTpro [K18]
A0A480Q234	Myosin-1 isoform X1	-	DTQIHLDDALRSQEDLKEQLAMVER	S778	A0A480Q234_S778	1xPhospho [S12]; 1xTMTpro [K17]; 1xTMTpro [N-Term]
A0A480Q3I7	Myosin-1 isoform X1	-	LQHELEEAEERADIAESQVNK	S1030	A0A480Q3I7_S1030	1xPhospho [S17]; 1xTMTpro [K21]; 1xTMTpro [N-Term]
A0A480Q3I7	Myosin-1 isoform X1	-	QAFTQQIEELK	T424	A0A480Q3I7_T424	1xPhospho [T4]; 1xTMTpro [K11]; 1xTMTpro [N-Term]
A0A480Q3I7	Myosin-1 isoform X1	-	QAEEAEEQSNVNLSK	S1009	A0A480Q3I7_S1009	1xPhospho [S14]; 1xTMTpro [K15]; 1xTMTpro [N-Term]
A0A480Q3I7	Myosin-1 isoform X1	-	LEQQVDDLEGSLEQEK	S152	A0A480Q3I7_S152	1xPhospho [S11]; 1xTMTpro [K16]; 1xTMTpro [N-Term]
A0A480Q3I7	Myosin-1 isoform X1	-	EFEMSNLQSK	S203	A0A480Q3I7_S203	1xPhospho [S5]; 1xTMTpro [K10]; 1xTMTpro [N-Term]
A0A480Q3I7	Myosin-1 isoform X1	-	TLEDQLSEVK	S372	A0A480Q3I7_S372	1xPhospho [S7]; 1xTMTpro [K10]; 1xTMTpro [N-Term]
A0A480Q3I7	Myosin-1 isoform X1	-	SALAHAVQSSR	S450	A0A480Q3I7_S450	1xPhospho [S9]; 1xTMTpro [N-Term]
A0A480Q3I7	Myosin-1 isoform X1	-	AMSKANSEVAQWR	S477	A0A480Q3I7_S477	1xPhospho [S3]; 1xOxidation [M2]; 1xTMTpro [K4]; 1xTMTpro [N-Term]
A0A480Q3I7	Myosin-1 isoform X1	-	LEDECSELKK	S63	A0A480Q3I7_S63	1xCarbamidomethyl [C5]; 1xPhospho [S6]; 2xTMTpro [K9; K10]; 1xTMTpro [N-Term]
A0A480Q3I7	Myosin-1 isoform X1	-	IQLELNQVKSEIDR	S685	A0A480Q3I7_S685	1xPhospho [S10]; 1xTMTpro [K9]; 1xTMTpro [N-Term]
A0A480Q3I7	Myosin-1 isoform X1	-	VVESMQSTLDAEIRSR	S722	A0A480Q3I7_S722	1xPhospho [S15]; 1xTMTpro [N-Term]
A0A480Q3I7	Myosin-1 isoform X1	-	ANLMQAEIEELRASLEQTER	S806	A0A480Q3I7_S806	1xPhospho [S14]; 1xOxidation [M4]; 1xTMTpro [N-Term]
A0A480Q3I7	Myosin-1 isoform X1	-	VAEQELLDASER	S825	A0A480Q3I7_S825	1xPhospho [S10]; 1xTMTpro [N-Term]
A0A480Q3I7	Myosin-1 isoform X1	-	EQYEEEQEAK	Y462	A0A480Q3I7_Y462	1xPhospho [Y3]; 1xTMTpro [K10]; 1xTMTpro [N-Term]
A0A480QS83	Obscurin isoform IC	-	LQVPGADSDEESKTPSASPR	S2043	A0A480QS83_S2043	1xPhospho [S8]; 1xTMTpro [K13]; 1xTMTpro [N-Term]
A0A480QS83	Obscurin isoform IC	-	RGGAELFMQSPALQAR	S2681	A0A480QS83_S2681	1xPhospho [S10]; 1xOxidation [M8]; 1xTMTpro [N-Term]
A0A480QS83	Obscurin isoform IC	-	APSFETTLQMPSTGTHGASGHSR	S3429	A0A480QS83_S3429	1xPhospho [S3]; 1xTMTpro [N-Term]
A0A480R601	Cysteine and glycine-rich protein 3	-	GIGYGQGAGCLSTDTGEHLGLQFQQSPKPAR	S95	A0A480R601_S95	1xCarbamidomethyl [C10]; 2xPhospho [S12; S26]; 1xTMTpro [K28]; 1xTMTpro [N-Term]
A0A480S836	Glucose-6-phosphate isomerase	-	NRSNTPILVDGK	S107	A0A480S836_S107	1xPhospho [S3]; 1xTMTpro [K12]; 1xTMTpro [N-Term]
A0A480S836	Glucose-6-phosphate isomerase	-	DPSAVAK	S237	A0A480S836_S237	1xPhospho [S3]; 1xTMTpro [K7]; 1xTMTpro [N-Term]
A0A480S836	Glucose-6-phosphate isomerase	-	SNTPILVDGK	T109	A0A480S836_T109	1xPhospho [T3]; 1xTMTpro [K10]; 1xTMTpro [N-Term]
A0A480SCG7	Synaptopodin 2-like protein isoform X1	-	YVVEATPGPGLGPRPRSPSPTPSLPSSWK	S789	A0A480SCG7_S789	2xPhospho [S17; S19]; 1xTMTpro [K29]; 1xTMTpro [N-Term]
A0A480SCG7	Synaptopodin 2-like protein isoform X1	-	YVVEATPGPGLGPRPRSPSPTPSLPSSWK	S791	A0A480SCG7_S791	2xPhospho [S17; S19]; 1xTMTpro [K29]; 1xTMTpro [N-Term]
A0A480SN35	Titin isoform X6	-	GDSGQYTCQATNDVGK	S1805	A0A480SN35_S1805	1xCarbamidomethyl [C8]; 1xPhospho [S3]; 1xTMTpro [K16]; 1xTMTpro [N-Term]
A0A480SN35	Titin isoform X6	-	QGESIQLECKISGSPEIK	S1856	A0A480SN35_S1856	1xCarbamidomethyl [C9]; 1xPhospho [S12]; 2xTMTpro [K10; K18]; 1xTMTpro [N-Term]
A0A480SN35	Titin isoform X6	-	LRSAPAYK	S2529	A0A480SN35_S2529	1xPhospho [S3]; 1xTMTpro [K8]; 1xTMTpro [N-Term]
A0A480SN35	Titin isoform X6	-	CSALLSVK	S37	A0A480SN35_S37	1xCarbamidomethyl [C1]; 1xPhospho [S2]; 1xTMTpro [K8]; 1xTMTpro [N-Term]
A0A480SN35	Titin isoform X6	-	ITVVTQREESPPPAVPEIPK	S4862	A0A480SN35_S4862	1xPhospho [S10]; 1xTMTpro [N-Term]; 1xTMTpro [K20]
A0A480SN35	Titin isoform X6	-	QDSGEYTFK	S675	A0A480SN35_S675	1xPhospho [S3]; 1xTMTpro [K9]; 1xTMTpro [N-Term]
A0A480SN35	Titin isoform X6	-	VVEKTTATFIAK	T3937	A0A480SN35_T3937	1xPhospho [T6]; 2xTMTpro [K4; K12]; 1xTMTpro [N-Term]
A0A480SY58	Far upstream element-binding protein 1 isoform X9	-	EMLASDEEEVSSK	S80	A0A480SY58_S80	1xPhospho [S5]; 1xOxidation [M2]; 1xTMTpro [K13]; 1xTMTpro [N-Term]
A0A480TGL3	Eukaryotic translation initiation factor 4 gamma 3 isoform X1	-	GGSSKDLLDNQSQEEQR	S1296	A0A480TGL3_S1296	1xPhospho [S3]; 1xTMTpro [K5]; 1xTMTpro [N-Term]
A0A480TU26	A-kinase anchor protein 1, mitochondrial isoform X1	-	SSPPAVDQEAVGK	S248	A0A480TU26_S248	1xPhospho [S2]; 1xTMTpro [K13]
A0A480UKD4	Mitochondrial import receptor subunit TOM70	TOMM70	ASPAPGSGHPEGPGAHLEMNSLDR	S92	A0A480UKD4_S92	1xPhospho [S2]; 1xTMTpro [N-Term]
A0A480YNX2	Spectrin beta chain	-	TSSKESSPIPSPTSDR	S2170	A0A480YNX2_S2170	1xPhospho [S3]; 1xTMTpro [K4]; 1xTMTpro [N-Term]
A0A480YNX2	Spectrin beta chain	-	TSLPAQSAATLPAR	S2188	A0A480YNX2_S2188	1xPhospho [S2]; 1xTMTpro [N-Term]
A0A481AZQ9	Striated muscle preferentially expressed protein kinase	-	APPSPGVPPKR	S19	A0A481AZQ9_S19	1xPhospho [S4]; 1xTMTpro [K10]; 1xTMTpro [N-Term]
A0A481AZQ9	Striated muscle preferentially expressed protein kinase	-	AASVELPQR	S1976	A0A481AZQ9_S1976	1xPhospho [S3]; 1xTMTpro [N-Term]
A0A481AZQ9	Striated muscle preferentially expressed protein kinase	-	RLSLSLSQR	S2346	A0A481AZQ9_S2346	1xPhospho [S3]; 1xTMTpro [N-Term]
A0A481AZQ9	Striated muscle preferentially expressed protein kinase	-	SDSPPAPLRPWVPLR	S357	A0A481AZQ9_S357	1xPhospho [S3]; 1xTMTpro [N-Term]
A0A481AZQ9	Striated muscle preferentially expressed protein kinase	-	SEGGGPWGTPGASQEELR	S391	A0A481AZQ9_S391	1xPhospho [S13]; 1xTMTpro [N-Term]
A0A481AZQ9	Striated muscle preferentially expressed protein kinase	-	ATTMKLSPDPNRR	S792	A0A481AZQ9_S792	1xPhospho [S7]; 1xTMTpro [K5]; 1xTMTpro [N-Term]
A0A481AZQ9	Striated muscle preferentially expressed protein kinase	-	AVGPPPQTPPRK	T2784	A0A481AZQ9_T2784	1xPhospho [T8]; 1xTMTpro [K12]; 1xTMTpro [N-Term]
A0A481CYB2	Actin, alpha skeletal muscle	-	EITALAPSTMK	S325	A0A481CYB2_S325	1xPhospho [S8]; 1xOxidation [M10]; 1xTMTpro [N-Term]; 1xTMTpro [K11]
A0A4X1SDH0	PDZ domain-containing protein	PDLIM7	YVLELQSPR	S200	A0A4X1SDH0_S200	1xPhospho [S7]; 1xTMTpro [N-Term]
A0A4X1SED5	Diacylglycerol kinase	DGKZ	RASGTTASPGMPAR	S232	A0A4X1SED5_S232	1xPhospho [S3]; 1xTMTpro [N-Term]
A0A4X1SG65	Calcium-transporting ATPase	ATP2B1	RQPSIASQHHDIR	S1073	A0A4X1SG65_S1073	2xPhospho [S4; S7]; 1xTMTpro [N-Term]
A0A4X1SG65	Calcium-transporting ATPase	ATP2B1	SSIHNFMTHPEFR	S1103	A0A4X1SG65_S1103	1xPhospho [S2]; 1xTMTpro [N-Term]
A0A4X1SGA2	Uncharacterized protein	CAVIN2	SSPFKVSPLTFGR	S293	A0A4X1SGA2_S293	2xPhospho [S2; S7]; 1xTMTpro [K5]; 1xTMTpro [N-Term]
A0A4X1SIQ1	Uncharacterized protein	TNNI1	MFDAAKSPTSQ	S183	A0A4X1SIQ1_S183	1xPhospho [S7]; 1xTMTpro [K6]; 1xTMTpro [N-Term]
A0A4X1SK04	NSFL1 cofactor p47	NSFL1C	RHSGQDVHVVLK	S176	A0A4X1SK04_S176	1xPhospho [S3]; 1xTMTpro [K12]; 1xTMTpro [N-Term]
A0A4X1SKU8	Proteasome inhibitor PI31 subunit	PSMF1	ASVSPHR	S152	A0A4X1SKU8_S152	1xPhospho [S4]; 1xTMTpro [N-Term]
A0A4X1SNG6	CMP/dCMP-type deaminase domain-containing protein	APOBEC2	EEAAAAEAPASQNGEELDNLEDPEKLK	S15	A0A4X1SNG6_S15	1xPhospho [S11]; 2xTMTpro [K25; K27]; 1xTMTpro [N-Term]
A0A4X1SRY2	Phosphorylase b kinase regulatory subunit	-	RLSISTESQSPGTSMTPSSGSFPSAYGQQTSK	S991	A0A4X1SRY2_S991	1xPhospho [S3]; 1xTMTpro [K32]; 1xTMTpro [N-Term]
A0A4X1ST02	Uncharacterized protein	CALM1	HVMTNLGEK	T120	A0A4X1ST02_T120	1xPhospho [T4]; 1xTMTpro [K9]; 1xTMTpro [N-Term]
A0A4X1SUH4	BAG domain-containing protein	-	VSSAPAPSPPSPAPPAVPSSPK	S405	A0A4X1SUH4_S405	2xPhospho [S19; S]; 1xTMTpro [K22]; 1xTMTpro [N-Term]
A0A4X1SWP9	Eukaryotic translation initiation factor 2A	EIF2A	SDKSPDMAPSPAPQNTPR	S506	A0A4X1SWP9_S506	1xPhospho [S4]; 1xTMTpro [K3]; 1xTMTpro [N-Term]
A0A4X1SX44	Transgelin	TAGLN	HVIGLQMGSNR	S181	A0A4X1SX44_S181	1xPhospho [S9]; 1xTMTpro [N-Term]
A0A4X1T530	Uncharacterized protein	-	LVHSGPGKGSPQAGMDLSFATR	S393	A0A4X1T530_S393	1xPhospho [S10]; 1xTMTpro [K8]; 1xTMTpro [N-Term]
A0A4X1T6K3	Creatine kinase	CKMT2	VPPPLPQFSRK	S415	A0A4X1T6K3_S415	1xPhospho [S9]; 1xTMTpro [K11]; 1xTMTpro [N-Term]
A0A4X1TC88	Uncharacterized protein	RBM15	LLLLERPSPVRDR	S702	A0A4X1TC88_S702	1xPhospho [S8]; 1xTMTpro [N-Term]
A0A4X1TDZ5	Alpha(B)-crystallin	CRYAB	APSWIDTGLSEMR	S121	A0A4X1TDZ5_S121	1xPhospho [S3]; 1xOxidation [M12]; 1xTMTpro [N-Term]
A0A4X1TJI1	Uncharacterized protein	HSPB6	RASAPLPGLSAPGR	S16	A0A4X1TJI1_S16	1xPhospho [S3]; 1xTMTpro [N-Term]
A0A4X1TPV9	Fructose-bisphosphate aldolase	ALDOC	VDKGVVPLAGTDGETTTQGLDGLSER	S202	A0A4X1TPV9_S202	1xPhospho [S24]; 1xTMTpro [K3]; 1xTMTpro [N-Term]
A0A4X1TS76	Glutamyl-tRNA synthetase	EPRS1	TGQEYIPGQPPSSQSSDSSPTR	S893	A0A4X1TS76_S893	1xPhospho [S19]; 1xTMTpro [N-Term]
A0A4X1TTH1	Phosphorylase b kinase regulatory subunit	PHKB	SGSVYEPLK	S24	A0A4X1TTH1_S24	1xPhospho [S3]; 1xTMTpro [K9]; 1xTMTpro [N-Term]
A0A4X1TUL5	Junctophilin	-	RSPARPASEHMAIEALQEPPAR	S532	A0A4X1TUL5_S532	1xPhospho [S2]; 1xTMTpro [N-Term]
A0A4X1TUL5	Junctophilin	-	RSPARPASEHMAIEALQEPPAR	S538	A0A4X1TUL5_S538	2xPhospho [S2; S8]; 1xTMTpro [N-Term]
A0A4X1TX73	Uncharacterized protein	ABI1	TNPPTQKPPSPPMSGR	S178	A0A4X1TX73_S178	1xPhospho [S10]; 1xOxidation [M13]; 1xTMTpro [K7]; 1xTMTpro [N-Term]
A0A4X1TZM9	EF-hand domain-containing protein	MYLPF	RAAAEGSSNVFSMFDQTQIQEFK	S18	A0A4X1TZM9_S18	1xPhospho [S8]; 1xOxidation [M13]; 1xTMTpro [K23]
A0A4X1TZM9	EF-hand domain-containing protein	MYLPF	NICYVITHGDAK	Y160	A0A4X1TZM9_Y160	1xCarbamidomethyl [C3]; 1xPhospho [Y4]; 1xTMTpro [K12]; 1xTMTpro [N-Term]
A0A4X1U902	Uncharacterized protein	-	IPKLSQDDLEMVRPAR	S25529	A0A4X1U902_S25529	1xPhospho [S5]; 1xTMTpro [K3]; 1xTMTpro [N-Term]
A0A4X1U902	Uncharacterized protein	-	RRSLSPTYIELMRPVSELIRPR	S25746	A0A4X1U902_S25746	2xPhospho [S3; S5]; 1xOxidation [M12]; 1xTMTpro [N-Term]
A0A4X1U902	Uncharacterized protein	-	RRSLSPTYIELMRPVSELIRPR	S25748	A0A4X1U902_S25748	2xPhospho [S3; S5]; 1xOxidation [M12]; 1xTMTpro [N-Term]
A0A4X1U902	Uncharacterized protein	-	RVKSPELVTSHPK	S26159	A0A4X1U902_S26159	1xPhospho [S4]; 2xTMTpro [K3; K13]; 1xTMTpro [N-Term]
A0A4X1U902	Uncharacterized protein	-	RRTPSPDYYFYYRPR	T25543	A0A4X1U902_T25543	2xPhospho [T3; S/Y]; 1xTMTpro [N-Term]
A0A4X1U902	Uncharacterized protein	-	GANSTQLSIDNCDR	S17549	A0A4X1U902_S17549	1xCarbamidomethyl [C12]; 1xPhospho [S4]; 1xTMTpro [N-Term]
A0A4X1U902	Uncharacterized protein	-	NLTEGEEYTFQVMAVNSAGR	S14514	A0A4X1U902_S14514	1xPhospho [S17]; 1xTMTpro [N-Term]
A0A4X1U902	Uncharacterized protein	-	ACDALYPPGPPSNPK	S18479	A0A4X1U902_S18479	1xCarbamidomethyl [C2]; 1xPhospho [S12]; 1xTMTpro [K15]; 1xTMTpro [N-Term]
A0A4X1U902	Uncharacterized protein	-	LRLEEELELGFSASPPSR	S25598	A0A4X1U902_S25598	1xPhospho [S14]; 1xTMTpro [N-Term]
A0A4X1U902	Uncharacterized protein	-	TQPAEEDEEDAERRSPTPER	S25780	A0A4X1U902_S25780	1xPhospho [S15]; 1xTMTpro [N-Term]
A0A4X1U902	Uncharacterized protein	-	TRPRSPSPVSSER	S25792	A0A4X1U902_S25792	2xPhospho [S7; S]; 1xTMTpro [N-Term]
A0A4X1U902	Uncharacterized protein	-	LKGELLRPSPTCEIK	S4911	A0A4X1U902_S4911	1xCarbamidomethyl [C12]; 1xPhospho [S9]; 2xTMTpro [K2; K15]; 1xTMTpro [N-Term]
A0A4X1U902	Uncharacterized protein	-	FMSPLEDQTVK	S5050	A0A4X1U902_S5050	1xPhospho [S3]; 1xTMTpro [K11]; 1xTMTpro [N-Term]
A0A4X1U902	Uncharacterized protein	-	EDKGTYTVTASNR	S8952	A0A4X1U902_S8952	1xPhospho [S11]; 1xTMTpro [K3]; 1xTMTpro [N-Term]
A0A4X1U902	Uncharacterized protein	-	THIKTTPTTLALEK	T10342	A0A4X1U902_T10342	1xPhospho [T6]; 2xTMTpro [K4; K14]; 1xTMTpro [N-Term]
A0A4X1U902	Uncharacterized protein	-	EPIHPYTKFR	T10541	A0A4X1U902_T10541	1xPhospho [T7]; 1xTMTpro [K8]; 1xTMTpro [N-Term]
A0A4X1U902	Uncharacterized protein	-	IGTGPPTESKPVIAK	T11850	A0A4X1U902_T11850	1xPhospho [T3]; 2xTMTpro [K10; K15]; 1xTMTpro [N-Term]
A0A4X1U902	Uncharacterized protein	-	LQKTRFEVTGLMENTEYQFR	T13119	A0A4X1U902_T13119	1xPhospho [T4]; 1xTMTpro [K3]; 1xTMTpro [N-Term]
A0A4X1U902	Uncharacterized protein	-	ADEEEWQIVTPQTGLKATRFEISK	T17450	A0A4X1U902_T17450	1xPhospho [T18]; 2xTMTpro [K16; K24]; 1xTMTpro [N-Term]
A0A4X1U902	Uncharacterized protein	-	ILITDTQMK	T19116	A0A4X1U902_T19116	1xPhospho [T6]; 1xTMTpro [K9]; 1xTMTpro [N-Term]
A0A4X1U902	Uncharacterized protein	-	QTTIEEDQHIK	T25456	A0A4X1U902_T25456	1xPhospho [T3]; 1xTMTpro [K11]; 1xTMTpro [N-Term]
A0A4X1U902	Uncharacterized protein	-	VAAENMYGVGEPVQATPITAK	T7344	A0A4X1U902_T7344	1xPhospho [T16]; 1xTMTpro [K21]; 1xTMTpro [N-Term]
A0A4X1U902	Uncharacterized protein	-	AGIQIMAGKTLR	T8593	A0A4X1U902_T8593	1xPhospho [T10]; 1xTMTpro [K9]; 1xTMTpro [N-Term]
A0A4X1UAD7	ATP synthase-coupling factor 6, mitochondrial	ATP5PF	QTSGGPVDAGPEYQQDLDR	S65	A0A4X1UAD7_S65	1xPhospho [S3]; 1xTMTpro [N-Term]
A0A4X1UCH4	PDZ domain-containing protein	PDLIM5	EKIPLHVFSPK	S213	A0A4X1UCH4_S213	1xPhospho [S9]; 2xTMTpro [K2; K11]; 1xTMTpro [N-Term]
A0A4X1UCH4	PDZ domain-containing protein	PDLIM5	LRDWHHEVSAR	S227	A0A4X1UCH4_S227	1xPhospho [S9]; 1xTMTpro [N-Term]
A0A4X1UG29	Uncharacterized protein	PRKRA	EDSGTFSLGK	S18	A0A4X1UG29_S18	1xPhospho [S3]; 1xTMTpro [K10]; 1xTMTpro [N-Term]
A0A4X1UHN0	IF rod domain-containing protein	-	TEHVSPEGPSSQVVEMDVSNVEATPR	S1132	A0A4X1UHN0_S1132	1xPhospho [S5]; 1xTMTpro [N-Term]
A0A4X1UKQ2	IF rod domain-containing protein	-	RHSPGPGSPDWEAGAETR	S1035	A0A4X1UKQ2_S1035	2xPhospho [S3; S8]; 1xTMTpro [N-Term]
A0A4X1UKQ2	IF rod domain-containing protein	-	IPHEFHTSIK	S928	A0A4X1UKQ2_S928	1xPhospho [S8]; 1xTMTpro [K10]; 1xTMTpro [N-Term]
A0A4X1UM50	Uncharacterized protein	-	QGSPTPALPEKR	S1425	A0A4X1UM50_S1425	1xPhospho [S3]; 1xTMTpro [K11]; 1xTMTpro [N-Term]
A0A4X1UQV2	Uncharacterized protein	PGM2L1	AVAGVMITASHNR	S175	A0A4X1UQV2_S175	1xPhospho [S10]; 1xTMTpro [N-Term]
A0A4X1UTR8	Uncharacterized protein	-	VLGNPSNEEMNAK	S97	A0A4X1UTR8_S97	1xPhospho [S6]; 1xTMTpro [K13]; 1xTMTpro [N-Term]
A0A4X1UU04	CADG domain-containing protein	SGCA	DLATSDIQMVHHCTIR	T208	A0A4X1UU04_T208	1xCarbamidomethyl [C13]; 1xPhospho [T14]; 1xOxidation [M9]; 1xTMTpro [N-Term]
A0A4X1V1N4	Calcium/calmodulin-dependent protein kinase	-	QETVDCLK	T402	A0A4X1V1N4_T402	1xCarbamidomethyl [C6]; 1xPhospho [T3]; 1xTMTpro [K8]; 1xTMTpro [N-Term]
A0A4X1V343	CSD domain-containing protein	YBX3	RPRPPNAPSQDGKETK	S286	A0A4X1V343_S286	1xPhospho [S9]; 2xTMTpro [K13; K16]; 1xTMTpro [N-Term]
A0A4X1VB28	DUF4585 domain-containing protein	-	SSPPLTPAQR	S115	A0A4X1VB28_S115	1xPhospho [S2]; 1xTMTpro [N-Term]
A0A4X1VJZ8	Uncharacterized protein	BCLAF1	RIDISPSALR	S658	A0A4X1VJZ8_S658	1xPhospho [S5]; 1xTMTpro [N-Term]
A0A4X1VKL9	Uncharacterized protein	-	LDIEGPEVHVEGPEGSIK	S3110	A0A4X1VKL9_S3110	1xPhospho [S16]; 1xTMTpro [K18]; 1xTMTpro [N-Term]
A0A4X1VKL9	Uncharacterized protein	-	GGVTGSPEASIAGSK	S5188	A0A4X1VKL9_S5188	1xPhospho [S6]; 1xTMTpro [K15]; 1xTMTpro [N-Term]
A0A4X1VLD6	Uncharacterized protein	-	GPASEAGASPPVR	S110	A0A4X1VLD6_S110	1xPhospho [S9]; 1xTMTpro [N-Term]
A0A4X1VPW4	CSD domain-containing protein	CARHSP1	GNVVPSPLPTRR	S40	A0A4X1VPW4_S40	1xPhospho [S6]; 1xTMTpro [N-Term]
A0A4X1VS56	Arf-GAP domain-containing protein	ARFGAP2	AISSDMFFGR	S295	A0A4X1VS56_S295	1xPhospho [S3]; 1xTMTpro [N-Term]
A0A4X1VUE7	CTD domain-containing protein	SRRM2	VSGRASPPLLDR	S2369	A0A4X1VUE7_S2369	1xPhospho [S6]; 1xTMTpro [N-Term]
A0A4X1VUE7	CTD domain-containing protein	SRRM2	AVMSPVQSR	S909	A0A4X1VUE7_S909	1xPhospho [S4]; 1xTMTpro [N-Term]
A0A4X1VV29	Uncharacterized protein	-	AKVPEVPGSR	S159	A0A4X1VV29_S159	1xPhospho [S9]; 1xTMTpro [K2]; 1xTMTpro [N-Term]
A0A4X1VV29	Uncharacterized protein	-	EAAGKDEGESEEAAGEEPK	S170	A0A4X1VV29_S170	1xPhospho [S10]; 2xTMTpro [K5; K19]; 1xTMTpro [N-Term]
A0A4X1VWS4	Uncharacterized protein	MYOM3	QHSLHMGSSTR	S39	A0A4X1VWS4_S39	1xPhospho [S3]; 1xTMTpro [N-Term]
A0A4X1VX90	Uncharacterized protein	TPM2	ATDAEADVASLNR	S162	A0A4X1VX90_S162	1xPhospho [S10]; 1xTMTpro [N-Term]
A0A4X1VXU3	Uncharacterized protein	-	LAWERHSFEDR	S167	A0A4X1VXU3_S167	1xPhospho [S7]; 1xTMTpro [N-Term]
A0A4X1VXU3	Uncharacterized protein	-	VPKFSGGSPIIGYYVDKR	S759	A0A4X1VXU3_S759	1xPhospho [S5]; 2xTMTpro [K3; K17]; 1xTMTpro [N-Term]
A0A4X1VXU3	Uncharacterized protein	-	RVSTALEEEEQERK	S89	A0A4X1VXU3_S89	1xPhospho [S3]; 1xTMTpro [K14]; 1xTMTpro [N-Term]
A0A4X1VYT0	Glycogen [starch] synthase	-	RGSVDTGPSSSLSTPSEPLSPASSLGEERN	S646	A0A4X1VYT0_S646	2xPhospho [S3; S9]; 1xTMTpro [N-Term]
A0A4X1VYT0	Glycogen [starch] synthase	-	RGSVDTGPSSSLSTPSEPLSPASSLGEERN	S652	A0A4X1VYT0_S652	2xPhospho [S3; S9]; 1xTMTpro [N-Term]
A0A4X1VZD7	PWWP domain-containing protein	HDGF	AGDLLEDSPKRPK	S165	A0A4X1VZD7_S165	1xPhospho [S8]; 2xTMTpro [K10; K13]; 1xTMTpro [N-Term]
A0A4X1VZV4	Tropomyosin alpha-3 chain	TPM3	LKEAETRAEFAER	T238	A0A4X1VZV4_T238	1xPhospho [T6]; 1xTMTpro [K2]; 1xTMTpro [N-Term]
A0A4X1VZV4	Tropomyosin alpha-3 chain	TPM3	HIAEEADRKYEEVAR	Y163	A0A4X1VZV4_Y163	1xPhospho [Y10]; 1xTMTpro [K9]; 1xTMTpro [N-Term]
A0A4X1WBE5	Uncharacterized protein	-	RRPTPATLVLTSDQSSPEVDEDRIPNPLLKPTLSMSPR	S67	A0A4X1WBE5_S67	1xPhospho [S36]; 1xOxidation [M35]; 1xTMTpro [K30]; 1xTMTpro [N-Term]
A0A5G2QFH4	Transformer 2 beta homolog	TRA2B	RPHTPTPGIYMGRPTYGSSR	T101	A0A5G2QFH4_T101	1xPhospho [T4]; 1xTMTpro [N-Term]
A0A5G2QHU5	EH domain binding protein 1 like 1	EHBP1L1	RSSVNAEAGPVPPPR	S1309	A0A5G2QHU5_S1309	1xPhospho [S3]; 1xTMTpro [N-Term]
A0A5G2QNQ1	Myosin light chain kinase 2, skeletal/cardiac muscle	MYLK2	RGSPAFLHSPSCPAAISSPEK	S162	A0A5G2QNQ1_S162	1xCarbamidomethyl [C12]; 2xPhospho [S3; S9]; 1xTMTpro [K21]; 1xTMTpro [N-Term]
A0A5G2QNQ1	Myosin light chain kinase 2, skeletal/cardiac muscle	MYLK2	RGSPAFLHSPSCPAAISSPEK	S168	A0A5G2QNQ1_S168	1xCarbamidomethyl [C12]; 2xPhospho [S3; S9]; 1xTMTpro [K21]; 1xTMTpro [N-Term]
A0A5G2QQK7	Calcium/calmodulin-dependent protein kinase	CAMK2B	ISDLLSSVRR	S432	A0A5G2QQK7_S432	1xPhospho [S7]; 1xTMTpro [N-Term]
A0A5G2QQK7	Calcium/calmodulin-dependent protein kinase	CAMK2B	RGSGTPEAQGPPPCPSPALPGPPPTPTR	S464	A0A5G2QQK7_S464	1xCarbamidomethyl [C14]; 1xPhospho [S3]; 1xTMTpro [N-Term]
A0A5G2QQK7	Calcium/calmodulin-dependent protein kinase	CAMK2B	QETVECLK	T287	A0A5G2QQK7_T287	1xCarbamidomethyl [C6]; 1xPhospho [T3]; 1xTMTpro [K8]; 1xTMTpro [N-Term]
A0A5G2QS00	Drebrin like	DBNL	AMSTTSIPSPQPGK	S221	A0A5G2QS00_S221	1xPhospho [S3]; 1xOxidation [M2]; 1xTMTpro [K14]; 1xTMTpro [N-Term]
A0A5G2QYD6	Histidine rich glycoprotein	HRG	WGHGPPPRHSEER	S420	A0A5G2QYD6_S420	1xPhospho [S10]; 1xTMTpro [N-Term]
A0A5G2QZ79	Uncharacterized protein	OBSCN	VRGSPPMSVSWAK	S135	A0A5G2QZ79_S135	1xPhospho [S4]; 1xTMTpro [K13]; 1xTMTpro [N-Term]
A0A5G2QZ79	Uncharacterized protein	OBSCN	LGSPDAPR	S151	A0A5G2QZ79_S151	1xPhospho [S3]; 1xTMTpro [N-Term]
A0A5G2R246	Non-specific serine/threonine protein kinase	PAK2	YLSFTPPEKDGFPSGTPALHTK	S141	A0A5G2R246_S141	1xPhospho [S3]; 2xTMTpro [K9; K22]; 1xTMTpro [N-Term]
A0A5G2R2Y1	Proteasome subunit alpha type	PSMA3	ESLKEEDESDDDNM	S228	A0A5G2R2Y1_S228	1xPhospho [S9]; 1xOxidation [M14]; 1xTMTpro [K4]; 1xTMTpro [N-Term]
A0A5G2R3V4	Phosphoglucomutase 2	PGM2	LCAGIMITASHNPK	S177	A0A5G2R3V4_S177	1xCarbamidomethyl [C2]; 1xPhospho [S10]; 1xTMTpro [K14]; 1xTMTpro [N-Term]
A0A5G2R9Y3	CBM20 domain-containing protein	STBD1	SPSGNLLLDR	S326	A0A5G2R9Y3_S326	1xPhospho [S3]; 1xTMTpro [N-Term]
A0A5G2RCH7	Myomesin 1	MYOM1	TDSSLMLEDYSSK	S105	A0A5G2RCH7_S105	1xPhospho [S3]; 1xTMTpro [K13]
A0A5G2RCH7	Myomesin 1	MYOM1	RSSAIYTHGSTAYSAR	S37	A0A5G2RCH7_S37	1xPhospho [S3]; 1xTMTpro [N-Term]
A0A5G2RCH7	Myomesin 1	MYOM1	FTCHGLTTGQSYIFR	T765	A0A5G2RCH7_T765	1xCarbamidomethyl [C3]; 1xPhospho [T2]; 1xTMTpro [N-Term]
A0A5G2RET9	Actinin alpha 3	ACTN3	RHEAFESDLAAHQDR	S457	A0A5G2RET9_S457	1xPhospho [S7]; 1xTMTpro [N-Term]
A0A5G2RET9	Actinin alpha 3	ACTN3	LVPSRDQMLQEELTR	S628	A0A5G2RET9_S628	1xPhospho [S4]; 1xTMTpro [N-Term]
A0A5G2RET9	Actinin alpha 3	ACTN3	LEGDHQLLQESLVFDNK	S713	A0A5G2RET9_S713	1xPhospho [S11]; 1xTMTpro [K17]; 1xTMTpro [N-Term]
A0A5G2RET9	Actinin alpha 3	ACTN3	DQMLQEELTRQQVNER	T638	A0A5G2RET9_T638	1xPhospho [T9]; 1xOxidation [M3]; 1xTMTpro [N-Term]
A0A5S6G3Y8	Heat shock 27 kDa protein	HSPB1	SPSWDPFRDWYPAHSR	S173	A0A5S6G3Y8_S173	1xPhospho [S3]; 1xTMTpro [N-Term]
A0A5S6G3Y8	Heat shock 27 kDa protein	HSPB1	QLSSGVSEIQQTADRWR	S242	A0A5S6G3Y8_S242	1xPhospho [S3]; 1xTMTpro [N-Term]
A0A5S6GJG2	Serine/arginine-rich splicing factor 1	SRSF1	VDGPRSPSYGR	S187	A0A5S6GJG2_S187	1xPhospho [S6]; 1xTMTpro [N-Term]
B3VI70	Troponin I	TnI-F4	MSADAMLK	S118	B3VI70_S118	1xPhospho [S2]; 2xOxidation [M1; M6]; 1xTMTpro [K8]
B5KJG2	Phosphoglycerate mutase	PGAM2	YAGLKPGELPTCESLK	T152	B5KJG2_T152	1xCarbamidomethyl [C12]; 1xPhospho [T11]; 2xTMTpro [K5; K16]; 1xTMTpro [N-Term]
B5KJG2	Phosphoglycerate mutase	PGAM2	RSFDIPPPPMDEK	S118	B5KJG2_S118	1xPhospho [S2]; 1xTMTpro [K13]; 1xTMTpro [N-Term]
E7BXW9	Musculoskeletal embryonic nuclear protein 1	MUSTN1	TGTETVFEKPK	T61	E7BXW9_T61	1xPhospho [T3]; 2xTMTpro [K9; K11]; 1xTMTpro [N-Term]
F1RGH4	Proline-rich basic protein 1	PROB1	VEETRSPSPPVLSSWEAPDRPLR	S497	F1RGH4_S497	2xPhospho [S8; S]; 1xTMTpro [N-Term]
F1RGH4	Proline-rich basic protein 1	PROB1	RRSPQAPPSPSLGGAR	S806	F1RGH4_S806	2xPhospho [S3; S9]; 1xTMTpro [N-Term]
F1RGH4	Proline-rich basic protein 1	PROB1	RRSPQAPPSPSLGGAR	S812	F1RGH4_S812	2xPhospho [S3; S9]; 1xTMTpro [N-Term]
F1RGH4	Proline-rich basic protein 1	PROB1	AASAPPMDRAPEGPSQGAR	S858	F1RGH4_S858	1xPhospho [S3]; 1xTMTpro [N-Term]
F1RGN8	Smoothelin like 2	SMTNL2	SQSVDQHDEASGSETR	S131	F1RGN8_S131	1xPhospho [S3]; 1xTMTpro [N-Term]
F1RGN8	Smoothelin like 2	SMTNL2	SQSFGVASASSIK	S333	F1RGN8_S333	1xPhospho [S3]; 1xTMTpro [K13]; 1xTMTpro [N-Term]
F1RGN8	Smoothelin like 2	SMTNL2	QVEALGLATGMAPTPGTPSPPPAPSVPDR	S98	F1RGN8_S98	1xPhospho [S19]; 1xTMTpro [N-Term]
F1RHL9	Actinin alpha 2	ACTN2	TINEVETQILTR	T744	F1RHL9_T744	1xPhospho [T11]; 1xTMTpro [N-Term]
F1RIN7	Histidine rich calcium binding protein	HRC	DMDDSAEPR	S144	F1RIN7_S144	1xPhospho [S5]; 1xTMTpro [N-Term]
F1RIN7	Histidine rich calcium binding protein	HRC	DHGMEEDEDVSAGR	S220	F1RIN7_S220	1xPhospho [S11]; 1xTMTpro [N-Term]
F1RIN7	Histidine rich calcium binding protein	HRC	GSIKEETSSRPR	S389	F1RIN7_S389	1xPhospho [S2]; 1xTMTpro [K4]; 1xTMTpro [N-Term]
F1RK98	Tubulin alpha chain	LOC100155138	AYHEQLSVAEITNACFEPANQMVK	S287	F1RK98_S287	1xCarbamidomethyl [C15]; 1xPhospho [S7]; 1xOxidation [M22]; 1xTMTpro [K24]; 1xTMTpro [N-Term]
F1RWK0	Junctophilin	JPH1	ESPHFYR	S452	F1RWK0_S452	1xPhospho [S2]; 1xTMTpro [N-Term]
F1RWK0	Junctophilin	JPH1	RGSLLGSMK	S216	F1RWK0_S216	1xPhospho [S3]; 1xTMTpro [K9]; 1xTMTpro [N-Term]
F1RWK0	Junctophilin	JPH1	GSLLGSMK	S220	F1RWK0_S220	1xPhospho [S6]; 1xTMTpro [K8]; 1xTMTpro [N-Term]
F1RWK0	Junctophilin	JPH1	GTTPPATPEPSPK	T461	F1RWK0_T461	1xPhospho [T3]; 1xTMTpro [K13]; 1xTMTpro [N-Term]
F1S5B0	Protein phosphatase 1 regulatory subunit	PPP1R12B	RLSSTPDPEEK	S519	F1S5B0_S519	1xPhospho [S3]; 1xTMTpro [K11]; 1xTMTpro [N-Term]
F1S827	Plasminogen activator inhibitor 1 RNA-binding protein isoform 1	SERBP1	SKSEEAHAEDSVMDHHFR	S329	F1S827_S329	1xPhospho [S3]; 1xTMTpro [K2]; 1xTMTpro [N-Term]
F1S8Y0	Ankyrin repeat domain 2	ANKRD2	LEDEKHHRPQSPDLQK	S55	F1S8Y0_S55	1xPhospho [S11]; 2xTMTpro [K5; K16]; 1xTMTpro [N-Term]
F1SD45	cAMP-dependent protein kinase	PRKACA	FKGPGDTSNFDDYEEEEIRVSINEK	S339	F1SD45_S339	1xPhospho [S21]; 2xTMTpro [K2; K25]; 1xTMTpro [N-Term]
F1SF13	Cobl domain-containing protein	-	LSLGSQTDLQK	S351	F1SF13_S351	1xPhospho [S5]; 1xTMTpro [K11]; 1xTMTpro [N-Term]
F1SF13	Cobl domain-containing protein	-	RAPAPPAPQPPPASPLVPAR	S374	F1SF13_S374	1xPhospho [S14]; 1xTMTpro [N-Term]
F1SHX0	Nebulin	NEB	NILGHYVGSFEDPYHTHCMK	S432	F1SHX0_S432	1xCarbamidomethyl [C18]; 1xPhospho [S9]; 1xTMTpro [K20]; 1xTMTpro [N-Term]
F1SHX0	Nebulin	NEB	GTPTPITPEMER	T6256	F1SHX0_T6256	1xPhospho [T7]; 1xTMTpro [N-Term]
F1SHX0	Nebulin	NEB	GTPTPVTPEMQR	T6318	F1SHX0_T6318	1xPhospho [T7]; 1xOxidation [M10]; 1xTMTpro [N-Term]
F1SHX0	Nebulin	NEB	VQDQLSEVKYR	S128	F1SHX0_S128	1xPhospho [S6]; 1xTMTpro [K9]; 1xTMTpro [N-Term]
F1SHX0	Nebulin	NEB	SASALSISGGEEKSEHSEAAR	S6552	F1SHX0_S6552	2xPhospho [S14; S17]; 1xTMTpro [K13]; 1xTMTpro [N-Term]
F1SHX0	Nebulin	NEB	SEHSEAARLSTYSDGGVFFSATSAAYK	S6558	F1SHX0_S6558	1xPhospho [S10]; 1xTMTpro [K27]; 1xTMTpro [N-Term]
F1SHX0	Nebulin	NEB	YTPVPDTPILIR	T5244	F1SHX0_T5244	1xPhospho [T7]; 1xTMTpro [N-Term]
F1SHX0	Nebulin	NEB	GTPLPVTPEMER	T6287	F1SHX0_T6287	1xPhospho [T7]; 1xTMTpro [N-Term]
F1SJC2	Protein phosphatase 1 regulatory subunit 3A	PPP1R3A	NDSRDNLCQR	S779	F1SJC2_S779	1xCarbamidomethyl [C8]; 1xPhospho [S3]; 1xTMTpro [N-Term]
F1SJC2	Protein phosphatase 1 regulatory subunit 3A	PPP1R3A	RGSDSSEDIYLDTPPPSGAR	S48	F1SJC2_S48	1xPhospho [S3]; 1xTMTpro [N-Term]
F1SJC2	Protein phosphatase 1 regulatory subunit 3A	PPP1R3A	TGHSEISVEGMGASTR	S545	F1SJC2_S545	1xPhospho [S7]; 1xTMTpro [N-Term]
F1SJC2	Protein phosphatase 1 regulatory subunit 3A	PPP1R3A	SSGIVTSGSWKER	S983	F1SJC2_S983	1xPhospho [S9]; 1xTMTpro [K11]; 1xTMTpro [N-Term]
F1SLY4	Leiomodin 2	LMOD2	SRPMSPAAPPPPPPPPPPPPPPPLPPQR	S417	F1SLY4_S417	1xPhospho [S5]; 1xTMTpro [N-Term]
F1SMN5	Filamin C	FLNC	VHVQPAVDTSGVKVSGPGVEPHGVLR	S1257	F1SMN5_S1257	1xPhospho [S15]; 1xTMTpro [K13]; 1xTMTpro [N-Term]
F1SMN5	Filamin C	FLNC	SSSSRGSSYSSIPK	S2618	F1SMN5_S2618	1xPhospho [S7]; 1xTMTpro [K14]; 1xTMTpro [N-Term]
F1SMN5	Filamin C	FLNC	IHALPTGDASK	T1634	F1SMN5_T1634	1xPhospho [T6]; 1xTMTpro [K11]; 1xTMTpro [N-Term]
F1SS64	Myosin-4	MYH4	VRELEGEVESEQKR	S1841	F1SS64_S1841	1xPhospho [S10]; 1xTMTpro [K13]; 1xTMTpro [N-Term]
F1SS64	Myosin-4	MYH4	VLNASAIPEGQYIDSKK	S742	F1SS64_S742	1xPhospho [S15]; 2xTMTpro [K16; K17]; 1xTMTpro [N-Term]
F1SS64	Myosin-4	MYH4	NYRNTQGILK	T1659	F1SS64_T1659	1xPhospho [T5]; 1xTMTpro [K10]; 1xTMTpro [N-Term]
F1SS64	Myosin-4	MYH4	VGNEYVTK	Y413	F1SS64_Y413	1xPhospho [Y5]; 1xTMTpro [K8]; 1xTMTpro [N-Term]
F1SS64	Myosin-4	MYH4	EEQAEPDGTEVADK	T381	F1SS64_T381	1xPhospho [T9]; 1xTMTpro [K14]
F1SS64	Myosin-4	MYH4	IQLELNQVKSEVDR	S1583	F1SS64_S1583	1xPhospho [S10]; 1xTMTpro [K9]; 1xTMTpro [N-Term]
F1SS64	Myosin-4	MYH4	VVESMQSMLDAEIRSR	S1620	F1SS64_S1620	1xPhospho [S15]; 1xTMTpro [N-Term]
I3L902	Derlin	DERL1	GGVSGFGVPPASMRR	S126	I3L902_S126	1xPhospho [S12]; 1xOxidation [M13]; 1xTMTpro [N-Term]
I3LCI2	Pyruvate dehydrogenase E1 component subunit alpha	PDHA1	YHGHSMSDPGVSYR	S295	I3LCI2_S295	2xPhospho [S7; S]; 1xOxidation [M6]; 1xTMTpro [N-Term]
I3LK59	2-phospho-D-glycerate hydro-lyase	ENO1	LAQSNGWGVMVSHR	S362	I3LK59_S362	1xPhospho [S4]; 1xTMTpro [N-Term]
I3LPD6	Cardiomyopathy associated 5	CMYA5	DASISLEPDLGNR	S194	I3LPD6_S194	1xPhospho [S3]; 1xTMTpro [N-Term]
I3LPD6	Cardiomyopathy associated 5	CMYA5	EYSRPCIEDSQEEIK	S2065	I3LPD6_S2065	1xCarbamidomethyl [C6]; 1xPhospho [S3]; 1xTMTpro [K15]; 1xTMTpro [N-Term]
I3LPD6	Cardiomyopathy associated 5	CMYA5	NSFESQDVPANR	S83	I3LPD6_S83	1xPhospho [S2]; 1xTMTpro [N-Term]
I3LUI1	Immunoglobulin like and fibronectin type III domain containing 1	IGFN1	RAPSPVPEK	S155	I3LUI1_S155	1xPhospho [S4]; 1xTMTpro [K9]; 1xTMTpro [N-Term]
K7GRN9	Niban apoptosis regulator 1	NIBAN1	RASAILPGGPDSEIVSNEVFQESGEK	S602	K7GRN9_S602	1xPhospho [S3]; 1xTMTpro [K26]; 1xTMTpro [N-Term]
P00355	Glyceraldehyde-3-phosphate dehydrogenase	GAPDH	VIHDHFGIVEGLMTTVHAITATQK	T182	P00355_T182	1xPhospho [T22]; 1xOxidation [M13]; 1xTMTpro [N-Term]
P00355	Glyceraldehyde-3-phosphate dehydrogenase	GAPDH	FHGTVK	T57	P00355_T57	1xPhospho [T4]; 1xTMTpro [K6]; 1xTMTpro [N-Term]
P02189	Myoglobin	MB	HPGDFGADAQGAMSK	S133	P02189_S133	1xPhospho [S14]; 1xTMTpro [K15]; 1xTMTpro [N-Term]
P02587	Troponin C, skeletal muscle	TNNC2	ASGEHVTDEEIESIMK	S133	P02587_S133	1xPhospho [S13]; 1xTMTpro [K16]; 1xTMTpro [N-Term]
P16960	Ryanodine receptor 1	RYR1	AAMMTQPPATPTLPR	T1405	P16960_T1405	1xPhospho [T10]; 2xOxidation [M3; M4]; 1xTMTpro [N-Term]
P16960	Ryanodine receptor 1	RYR1	KISQSAQTYDAR	S2844	P16960_S2844	1xPhospho [S3]; 1xTMTpro [N-Term]; 1xTMTpro [K1]
P61013	Cardiac phospholamban	PLN	RASTIEMPQQAR	S16	P61013_S16	2xPhospho [S3; T4]; 1xTMTpro [N-Term]
P61013	Cardiac phospholamban	PLN	RASTIEMPQQAR	T17	P61013_T17	2xPhospho [S3; T4]; 1xTMTpro [N-Term]
P79293	Myosin-7	MYH7	LEQHVDDLEGSLEQEK	S1037	P79293_S1037	1xPhospho [S11]; 1xTMTpro [K16]; 1xTMTpro [N-Term]
P79293	Myosin-7	MYH7	IEDEQALGSQLQK	S1102	P79293_S1102	1xPhospho [S9]; 1xTMTpro [K13]; 1xTMTpro [N-Term]
P79293	Myosin-7	MYH7	TLEDQMNEHRSKAEETQR	S1261	P79293_S1261	1xPhospho [S11]; 1xTMTpro [K12]; 1xTMTpro [N-Term]
P79293	Myosin-7	MYH7	YEESQSELESSQK	S1469	P79293_S1469	1xPhospho [S10]; 1xTMTpro [K13]; 1xTMTpro [N-Term]
P79293	Myosin-7	MYH7	MEGDLNEMEIQLSHANR	S1630	P79293_S1630	1xPhospho [S13]; 1xTMTpro [N-Term]
P79293	Myosin-7	MYH7	CIIPNETKSPGVIDNPLVMHQLR	S680	P79293_S680	1xCarbamidomethyl [C1]; 1xPhospho [S9]; 1xTMTpro [K8]; 1xTMTpro [N-Term]
P79293	Myosin-7	MYH7	LQTENGELSR	T1282	P79293_T1282	1xPhospho [T3]; 1xTMTpro [N-Term]
Q2TCH2	Perilipin	-	NSISVPVTSTADK	S130	Q2TCH2_S130	1xPhospho [S2]; 1xTMTpro [K13]
Q2TCH2	Perilipin	-	AMSLSDALK	S382	Q2TCH2_S382	1xPhospho [S3]; 1xTMTpro [K9]; 1xTMTpro [N-Term]
Q2TCH2	Perilipin	-	RVSDSFFRPSVMEPILGR	S491	Q2TCH2_S491	1xPhospho [S3]; 1xOxidation [M12]; 1xTMTpro [N-Term]
Q5XLD3	Creatine kinase M-type	CKM	GQSIDDMIPAQK	S372	Q5XLD3_S372	1xPhospho [S3]; 1xOxidation [M7]; 1xTMTpro [K12]; 1xTMTpro [N-Term]
Q5XLD3	Creatine kinase M-type	CKM	ALTLEIYK	T35	Q5XLD3_T35	1xPhospho [T3]; 1xTMTpro [K8]; 1xTMTpro [N-Term]
Q5XLD3	Creatine kinase M-type	CKM	LAHLSKHPK	S303	Q5XLD3_S303	1xPhospho [S5]; 2xTMTpro [K6; K9]; 1xTMTpro [N-Term]
Q6IM67	Reticulon	RTN2	IPGTGALASAAAAVSGSK	S465	Q6IM67_S465	1xPhospho [S17]; 1xTMTpro [K18]; 1xTMTpro [N-Term]
Q6QGC0	PDZ and LIM domain protein 3	PDLIM3	LWSPQVTEDGK	S89	Q6QGC0_S89	1xPhospho [S3]; 1xTMTpro [K11]; 1xTMTpro [N-Term]
Q75NG8	Troponin T, fast skeletal muscle	tnnt3	RKPLNIDHLSEDKLR	S200	Q75NG8_S200	1xPhospho [S10]; 2xTMTpro [K2; K13]; 1xTMTpro [N-Term]
Q9TV61	Myosin-1	MYH1	DLEEATLQHEATAATLRK	T1195	Q9TV61_T1195	1xPhospho [T15]; 1xTMTpro [K18]; 1xTMTpro [N-Term]
Q9TV62	Myosin-4	MYH4	AGLLGTLEEMRDEK	T774	Q9TV62_T774	1xPhospho [T6]; 1xTMTpro [K14]; 1xTMTpro [N-Term]
Q9TV62	Myosin-4	MYH4	NLTEEMAGLDENIAK	T981	Q9TV62_T981	1xPhospho [T3]; 1xTMTpro [K15]; 1xTMTpro [N-Term]
A0A286ZID4	Heat shock protein beta-8	HSPB8	FGVPAEGRSPPPFPGEPWK	S87	A0A286ZID4_S87	1xPhospho [S9]; 1xTMTpro [K19]; 1xTMTpro [N-Term]
A0A286ZJG5	GRB10 interacting GYF protein 2	GIGYF2	SQSWEER	S160	A0A286ZJG5_S160	1xPhospho [S3]; 1xTMTpro [N-Term]
A0A287A071	Supervillin	SVIL	GLASPTAITPVASPICSKPR	S1213	A0A287A071_S1213	1xCarbamidomethyl [C16]; 1xPhospho [S4]; 1xTMTpro [K18]; 1xTMTpro [N-Term]
A0A287A071	Supervillin	SVIL	ASPGKPTYEWFLQK	S262	A0A287A071_S262	1xPhospho [S2]; 2xTMTpro [K5; K14]; 1xTMTpro [N-Term]
A0A287A071	Supervillin	SVIL	NEPESLVRPPPAQHSPPPPPER	S479	A0A287A071_S479	1xPhospho [S15]; 1xTMTpro [N-Term]
A0A287A071	Supervillin	SVIL	ATDPASPHIGR	S50	A0A287A071_S50	1xPhospho [S6]; 1xTMTpro [N-Term]
A0A287A071	Supervillin	SVIL	SLSDYTGPPQLQALK	S522	A0A287A071_S522	1xPhospho [S3]; 1xTMTpro [K15]; 1xTMTpro [N-Term]
A0A287A071	Supervillin	SVIL	EFSTAKSPAQGSADWK	S994	A0A287A071_S994	1xPhospho [S7]; 2xTMTpro [K6; K16]; 1xTMTpro [N-Term]
A0A287A435	Uncharacterized protein	LDB3	DLTVDSASPVYQAVIK	S196	A0A287A435_S196	1xPhospho [S8]; 1xTMTpro [K16]; 1xTMTpro [N-Term]
A0A287A4W0	Filamin A	FLNA	GQHVPGSPFQFTVGPLGEGGAHK	S2224	A0A287A4W0_S2224	1xPhospho [S7]; 1xTMTpro [K23]; 1xTMTpro [N-Term]
A0A287A9I8	ATP synthase subunit gamma	ATP5F1C	THSDQFLVTFK	S122	A0A287A9I8_S122	1xPhospho [S3]; 1xTMTpro [K11]; 1xTMTpro [N-Term]
A0A287AAQ4	Microtubule-associated protein	MAPT	CGSLGNIHHKPGGGQVEVK	S502	A0A287AAQ4_S502	1xCarbamidomethyl [C1]; 1xPhospho [S3]; 2xTMTpro [K10; K19]; 1xTMTpro [N-Term]
A0A287AI85	Formin homology 2 domain containing 1	FHOD1	GSPEPVPTPRTPQNAAPR	T401	A0A287AI85_T401	1xPhospho [T11]; 1xTMTpro [N-Term]
A0A287AJX6	Arf-GAP domain and FG repeat-containing protein 1 isoform 2	AGFG1	GTPTQSPVVGR	S181	A0A287AJX6_S181	1xPhospho [S6]; 1xTMTpro [N-Term]
A0A287AM13	La ribonucleoprotein 4B	LARP4B	RPSPPAPGR	S708	A0A287AM13_S708	1xPhospho [S3]; 1xTMTpro [N-Term]
A0A287B217	Plectin	PLEC	SSSVGSSSSYPVSPAVSR	S4218	A0A287B217_S4218	2xPhospho [S3; S6]; 1xTMTpro [N-Term]
A0A287B217	Plectin	PLEC	SSSVGSSSSYPVSPAVSR	S4221	A0A287B217_S4221	2xPhospho [S3; S6]; 1xTMTpro [N-Term]
A0A287B9M9	Eukaryotic translation initiation factor 4 gamma 1	EIF4G1	ITKPGSIDSNNQLFAPGGRLSWGK	S1102	A0A287B9M9_S1102	1xPhospho [S21]; 2xTMTpro [K3; K24]; 1xTMTpro [N-Term]
A0A287BGX8	Myosin binding protein C1	MYBPC1	ADTAEYSVMTTGGQSSAK	S498	A0A287BGX8_S498	1xPhospho [S16]; 1xOxidation [M9]; 1xTMTpro [K18]; 1xTMTpro [N-Term]
A0A287BGX8	Myosin binding protein C1	MYBPC1	SHSGKYDLEVK	S963	A0A287BGX8_S963	1xPhospho [S3]; 2xTMTpro [K5; K11]; 1xTMTpro [N-Term]
A0A287BGX8	Myosin binding protein C1	MYBPC1	EAGTTPAKGEAGTTPAK	T35	A0A287BGX8_T35	1xPhospho [T5]; 2xTMTpro [K8; K17]; 1xTMTpro [N-Term]
A0A287BGX8	Myosin binding protein C1	MYBPC1	HILIIEGATKADTAEYSVMTTGGQSSAK	T481	A0A287BGX8_T481	1xPhospho [T9]; 2xTMTpro [K10; K28]; 1xTMTpro [N-Term]
A0A287BL05	Heterogeneous nuclear ribonucleoprotein H1	HNRNPH1	HTGPNSPDTANDGFVR	S104	A0A287BL05_S104	1xPhospho [S6]; 1xTMTpro [N-Term]
A0A480EA26	Myopalladin isoform a	MYPN	CVSPTPVSPTSR	S813	A0A480EA26_S813	1xCarbamidomethyl [C1]; 2xPhospho [S3; S8]; 1xTMTpro [N-Term]
A0A480EA26	Myopalladin isoform a	MYPN	CVSPTPVSPTSR	S818	A0A480EA26_S818	1xCarbamidomethyl [C1]; 2xPhospho [S3; S8]; 1xTMTpro [N-Term]
A0A480EDG3	Alpha-protein kinase 3	-	TDSSLSQDPDPGAQSLGK	S502	A0A480EDG3_S502	1xPhospho [S6]; 1xTMTpro [K18]; 1xTMTpro [N-Term]
A0A480EUT8	Nascent polypeptide-associated complex subunit alpha isoform X2	-	RDPTPPAVVPPSPK	S1135	A0A480EUT8_S1135	2xPhospho [T4; S12]; 1xTMTpro [K14]; 1xTMTpro [N-Term]
A0A480EUT8	Nascent polypeptide-associated complex subunit alpha isoform X2	-	DPTPLAVAPPSPK	S1253	A0A480EUT8_S1253	1xPhospho [S11]; 1xTMTpro [K13]; 1xTMTpro [N-Term]
A0A480EUT8	Nascent polypeptide-associated complex subunit alpha isoform X2	-	GASTPLDVAPSSPK	S1391	A0A480EUT8_S1391	1xPhospho [S12]; 1xTMTpro [K14]; 1xTMTpro [N-Term]
A0A480EUT8	Nascent polypeptide-associated complex subunit alpha isoform X2	-	EAPIPSAVAPSSPK	S1446	A0A480EUT8_S1446	1xPhospho [S12]; 1xTMTpro [K14]; 1xTMTpro [N-Term]
A0A480EUT8	Nascent polypeptide-associated complex subunit alpha isoform X2	-	EAPTSPVSVTCPLGSTAPQASK	S1494	A0A480EUT8_S1494	1xCarbamidomethyl [C11]; 1xPhospho [S5]; 1xTMTpro [K22]; 1xTMTpro [N-Term]
A0A480EUT8	Nascent polypeptide-associated complex subunit alpha isoform X2	-	RDPTPPAVVPPSPK	T1127	A0A480EUT8_T1127	2xPhospho [T4; S12]; 1xTMTpro [K14]; 1xTMTpro [N-Term]
A0A480EUT8	Nascent polypeptide-associated complex subunit alpha isoform X2	-	RDPTPPAVAPPSPK	T991	A0A480EUT8_T991	2xPhospho [T4; S12]; 1xTMTpro [K14]; 1xTMTpro [N-Term]
A0A480I0A4	Unconventional myosin-XVIIIa isoform a	-	GLRSPEQPAR	S125	A0A480I0A4_S125	1xPhospho [S4]; 1xTMTpro [N-Term]
A0A480J3J1	Titin	-	QEGYMASTEAEMR	T354	A0A480J3J1_T354	1xPhospho [T8]; 1xOxidation [M12]; 1xTMTpro [N-Term]
A0A480LTW4	Treacle protein isoform X2	-	EGPESPQASR	S1171	A0A480LTW4_S1171	1xPhospho [S5]; 1xTMTpro [N-Term]
A0A480N736	Glucose transporter type 4, insulin-responsive	-	RTPSLLEQEVKPSTELEYLGPDEND	S472	A0A480N736_S472	1xPhospho [S4]; 1xTMTpro [K11]; 1xTMTpro [N-Term]
A0A480PPD4	Eukaryotic translation initiation factor 4H	EIF4H	AYSSFGGGRGSR	S21	A0A480PPD4_S21	1xPhospho [S11]; 1xTMTpro [N-Term]
A0A480Q3I7	Myosin-1 isoform X1	-	VKNLTEEMAGLDETIAK	T94	A0A480Q3I7_T94	1xPhospho [T5]; 2xTMTpro [K2; K17]; 1xTMTpro [N-Term]
A0A480S7L2	Transforming acidic coiled-coil-containing protein 2 isoform X9	-	AVSSQGPGAPGESPCSLQEPLLVSEK	S1263	A0A480S7L2_S1263	1xCarbamidomethyl [C15]; 1xPhospho [S13]; 1xTMTpro [K26]; 1xTMTpro [N-Term]
A0A480TAI8	Caldesmon isoform X1	-	GSSLKIEER	S386	A0A480TAI8_S386	1xPhospho [S2]; 1xTMTpro [K5]; 1xTMTpro [N-Term]
A0A480Y1J7	Cytochrome-b5 reductase (Fragment)	-	GPSGLLTYTGK	S239	A0A480Y1J7_S239	1xPhospho [S3]; 1xTMTpro [K11]; 1xTMTpro [N-Term]
A0A4X1SH83	Uncharacterized protein	-	RSSVFEDKLNIK	S241	A0A4X1SH83_S241	1xPhospho [S3]; 2xTMTpro [K8; K12]; 1xTMTpro [N-Term]
A0A4X1SN48	Uncharacterized protein	KIAA0232	ESSPLGDGYSSGVIK	S809	A0A4X1SN48_S809	1xPhospho [S3]; 1xTMTpro [K15]; 1xTMTpro [N-Term]
A0A4X1SR40	Uncharacterized protein	-	QSCSESPQLLSPTPPEGDRDDR	S335	A0A4X1SR40_S335	1xCarbamidomethyl [C3]; 1xPhospho [S11]; 1xTMTpro [N-Term]
A0A4X1TYB8	Uncharacterized protein	-	SQKEPPSPADVPEK	S282	A0A4X1TYB8_S282	1xPhospho [S7]; 2xTMTpro [K3; K14]; 1xTMTpro [N-Term]
A0A4X1U777	PUM-HD domain-containing protein	PUM2	RESLSTSSDLYK	S494	A0A4X1U777_S494	1xPhospho [S3]; 1xTMTpro [K12]; 1xTMTpro [N-Term]
A0A4X1U902	Uncharacterized protein	-	VTDTSRSSVSLAWNKPIYDGGAPVK	S18489	A0A4X1U902_S18489	1xPhospho [S7]; 2xTMTpro [K15; K25]; 1xTMTpro [N-Term]
A0A4X1U902	Uncharacterized protein	-	IIQSLKAEASK	S26197	A0A4X1U902_S26197	1xPhospho [S4]; 2xTMTpro [K6; K11]; 1xTMTpro [N-Term]
A0A4X1U902	Uncharacterized protein	-	TAHASEEIR	S26506	A0A4X1U902_S26506	1xPhospho [S5]; 1xTMTpro [N-Term]
A0A4X1U902	Uncharacterized protein	-	AFSTQMSITDGQK	S26523	A0A4X1U902_S26523	1xPhospho [S7]; 1xTMTpro [K13]; 1xTMTpro [N-Term]
A0A4X1U902	Uncharacterized protein	-	TSGDTSLQGSFSSQSVQMSASK	S26721	A0A4X1U902_S26721	1xPhospho [S10]; 1xTMTpro [K22]; 1xTMTpro [N-Term]
A0A4X1U902	Uncharacterized protein	-	LDDQANYSVSLTNHR	T6186	A0A4X1U902_T6186	1xPhospho [T12]; 1xTMTpro [N-Term]
A0A4X1UAL9	Phosphodiesterase	PDE4C	GSPGLFR	S23	A0A4X1UAL9_S23	1xPhospho [S2]; 1xTMTpro [N-Term]
A0A4X1UC83	Desmin	DES	ETSPEQRGSEVHTK	S391	A0A4X1UC83_S391	1xPhospho [S9]; 1xTMTpro [K14]; 1xTMTpro [N-Term]
A0A4X1UC83	Desmin	DES	TSGGAGGLGPLR	S60	A0A4X1UC83_S60	1xPhospho [S2]; 1xTMTpro [N-Term]
A0A4X1UC83	Desmin	DES	TSGGAGGLGPLRASR	S72	A0A4X1UC83_S72	1xPhospho [S14]; 1xTMTpro [N-Term]
A0A4X1UCW5	Protein kinase C	PKN2	GREDVSNFDDEFTSEAPILTPPREPR	T957	A0A4X1UCW5_T957	1xPhospho [T20]; 1xTMTpro [N-Term]
A0A4X1ULR0	Uncharacterized protein	-	SPAPDSPAQTPKPQK	S1280	A0A4X1ULR0_S1280	1xPhospho [S6]; 2xTMTpro [K12; K15]; 1xTMTpro [N-Term]
A0A4X1UP99	Uncharacterized protein	MLIP	SGVKSPVPSR	S397	A0A4X1UP99_S397	1xPhospho [S5]; 1xTMTpro [K4]; 1xTMTpro [N-Term]
A0A4X1UP99	Uncharacterized protein	MLIP	MPSPSSLK	S512	A0A4X1UP99_S512	1xPhospho [S3]; 1xTMTpro [K8]; 1xTMTpro [N-Term]
A0A4X1UQ12	GTP-binding protein	RRAD	RGSTPWGPAPPLHR	S26	A0A4X1UQ12_S26	1xPhospho [S3]; 1xTMTpro [N-Term]
A0A4X1UXH8	Protein NDRG2	NDRG2	YFLQGMGYMASSCMTRLSR	S326	A0A4X1UXH8_S326	1xCarbamidomethyl [C13]; 1xPhospho [S18]; 2xOxidation [M6; M9]; 1xTMTpro [N-Term]
A0A4X1V325	Uncharacterized protein	-	YSLEGGR	S905	A0A4X1V325_S905	1xPhospho [S2]; 1xTMTpro [N-Term]
A0A4X1VID8	ATP-binding cassette sub-family F member 1	ABCF1	AVSQEQQPGPK	S168	A0A4X1VID8_S168	1xPhospho [S3]; 1xTMTpro [K11]; 1xTMTpro [N-Term]
A0A4X1VS56	Arf-GAP domain-containing protein	ARFGAP2	VSSQSFSEIER	S104	A0A4X1VS56_S104	1xPhospho [S5]; 1xTMTpro [N-Term]
A0A4X1VVT7	Uncharacterized protein	TMOD4	DQTKKSPTGPLDR	S58	A0A4X1VVT7_S58	1xPhospho [S6]; 2xTMTpro [K4; K5]; 1xTMTpro [N-Term]
A0A4X1VWS4	Uncharacterized protein	MYOM3	GKPATLPPPAQVQAFR	T602	A0A4X1VWS4_T602	1xPhospho [T5]; 1xTMTpro [K2]; 1xTMTpro [N-Term]
A0A4X1VXU3	Uncharacterized protein	-	TYVVLSWDPPTPR	T557	A0A4X1VXU3_T557	1xPhospho [T11]; 1xTMTpro [N-Term]
A0A4X1VZV4	Tropomyosin alpha-3 chain	TPM3	AEFAERSVAK	S246	A0A4X1VZV4_S246	1xPhospho [S7]; 1xTMTpro [K10]; 1xTMTpro [N-Term]
A0A4X1W0N3	Calumenin	CALU	VHNDAQSFDYDHDAFLGAEEAK	S44	A0A4X1W0N3_S44	1xPhospho [S7]; 1xTMTpro [K22]; 1xTMTpro [N-Term]
A0A4X1W552	WD repeat-containing protein 44	WDR44	VGNESPVQELK	S50	A0A4X1W552_S50	1xPhospho [S5]; 1xTMTpro [K11]; 1xTMTpro [N-Term]
A0A5G2Q7S1	Vesicle-associated membrane protein-associated protein B	VAPB	ALSSALDDTEVKK	S144	A0A5G2Q7S1_S144	1xPhospho [S3]; 2xTMTpro [K12; K13]; 1xTMTpro [N-Term]
A0A5G2Q7S1	Vesicle-associated membrane protein-associated protein B	VAPB	ALSSALDDTEVK	S145	A0A5G2Q7S1_S145	1xPhospho [S4]; 1xTMTpro [K12]; 1xTMTpro [N-Term]
A0A5G2QE26	Methyl-CpG-binding protein 2	MECP2	AGSLESDGCPKEPAK	S426	A0A5G2QE26_S426	1xCarbamidomethyl [C9]; 1xPhospho [S3]; 2xTMTpro [K11; K15]; 1xTMTpro [N-Term]
A0A5G2QL63	Paxillin	PXN	TPRTPEGTTETAAEAR	T527	A0A5G2QL63_T527	1xPhospho [T4]; 1xTMTpro [N-Term]
A0A5G2QNQ1	Myosin light chain kinase 2, skeletal/cardiac muscle	MYLK2	VQGDTSRGIEFQVGPPER	T244	A0A5G2QNQ1_T244	1xPhospho [T5]; 1xTMTpro [N-Term]
A0A5G2RCH7	Myomesin 1	MYOM1	TDSSLMLEDYSSKLSPQIK	S117	A0A5G2RCH7_S117	1xPhospho [S15]; 1xOxidation [M6]; 2xTMTpro [K13; K19]
A0ZVR1	Mitochondrial antiviral signaling protein	Mavs	GPVSPTVSFQPLAR	S220	A0ZVR1_S220	1xPhospho [S4]; 1xTMTpro [N-Term]
B8LFE3	Cardiomyopathy associated 1	CMYA1	GISLEEAARPDVSATR	S295	B8LFE3_S295	1xPhospho [S3]; 1xTMTpro [N-Term]
F1RGH4	Proline-rich basic protein 1	PROB1	GPHCPSPPKPCPWNR	S411	F1RGH4_S411	2xCarbamidomethyl [C4; C11]; 1xPhospho [S6]; 1xTMTpro [K9]; 1xTMTpro [N-Term]
F1RGH4	Proline-rich basic protein 1	PROB1	GRTSPLGGARTPPPR	T776	F1RGH4_T776	2xPhospho [T3; T11]; 1xTMTpro [N-Term]
F1RGH4	Proline-rich basic protein 1	PROB1	GRTSPLGGARTPPPR	T784	F1RGH4_T784	2xPhospho [T3; T11]; 1xTMTpro [N-Term]
F1SHX0	Nebulin	NEB	AKSINYCETPK	S393	F1SHX0_S393	1xCarbamidomethyl [C7]; 1xPhospho [S3]; 2xTMTpro [K2; K11]; 1xTMTpro [N-Term]
F1SHX0	Nebulin	NEB	MIGALSINDDPK	S608	F1SHX0_S608	1xPhospho [S6]; 1xTMTpro [K12]; 1xTMTpro [N-Term]
F1SMN5	Filamin C	FLNC	GSSYSSIPKFSSDASK	S2627	F1SMN5_S2627	1xPhospho [S11]; 2xTMTpro [K9; K16]; 1xTMTpro [N-Term]
F1SS64	Myosin-4	MYH4	NALAHALQSSR	S1348	F1SS64_S1348	1xPhospho [S9]; 1xTMTpro [N-Term]
F1SS64	Myosin-4	MYH4	EQYEEEQESKAELQR	S1366	F1SS64_S1366	1xPhospho [S9]; 1xTMTpro [K10]; 1xTMTpro [N-Term]
F1SS64	Myosin-4	MYH4	ATLEQTERSR	S1711	F1SS64_S1711	1xPhospho [S9]; 1xTMTpro [N-Term]
F1SS64	Myosin-4	MYH4	QAEEAEEQSNTNLSKFR	S1907	F1SS64_S1907	1xPhospho [S14]; 1xTMTpro [K15]; 1xTMTpro [N-Term]
F1SS64	Myosin-4	MYH4	SLGTELFK	T1492	F1SS64_T1492	1xPhospho [T4]; 1xTMTpro [K8]; 1xTMTpro [N-Term]
I3LCI2	Pyruvate dehydrogenase E1 component subunit alpha	PDHA1	VLSGVAQKPASR	S13	I3LCI2_S13	1xPhospho [S3]; 1xTMTpro [K8]; 1xTMTpro [N-Term]
I3LK59	2-phospho-D-glycerate hydro-lyase	ENO1	IEEELGSKAK	S419	I3LK59_S419	1xPhospho [S7]; 2xTMTpro [K8; K10]; 1xTMTpro [N-Term]
I3LL97	Cysteine and glycine rich protein 1	CSRP1	GYGYGQGAGTLSMDKGESLGIK	S81	I3LL97_S81	1xPhospho [S12]; 2xTMTpro [K15; K22]; 1xTMTpro [N-Term]
I3LPD6	Cardiomyopathy associated 5	CMYA5	QSGSIDTEQIKAPVTETGDSVLEK	S1690	I3LPD6_S1690	1xPhospho [S4]; 2xTMTpro [K11; K24]; 1xTMTpro [N-Term]
P02189	Myoglobin	MB	GHHEAELTPLAQSHATK	T88	P02189_T88	1xPhospho [T8]; 1xTMTpro [K17]; 1xTMTpro [N-Term]
P79293	Myosin-7	MYH7	INTTLETK	T446	P79293_T446	1xPhospho [T4]; 1xTMTpro [K8]; 1xTMTpro [N-Term]
Q5S1S4	Carbonic anhydrase 3	CA3	YAAELHLVHWNSKYNSFATALK	S125	Q5S1S4_S125	1xPhospho [S12]; 2xTMTpro [K13; K22]; 1xTMTpro [N-Term]
Q5S1S4	Carbonic anhydrase 3	CA3	LRSLYSSAENEPPVPLVR	S227	Q5S1S4_S227	1xPhospho [S3]; 1xTMTpro [N-Term]
Q5S1S4	Carbonic anhydrase 3	CA3	VVFDDTYDR	T73	Q5S1S4_T73	1xPhospho [T6]; 1xTMTpro [N-Term]
Q5S1S4	Carbonic anhydrase 3	CA3	EWGYADHNGPDHWHELYPIAK	Y20	Q5S1S4_Y20	1xPhospho [Y17]; 1xTMTpro [K21]; 1xTMTpro [N-Term]
Q5S1S4	Carbonic anhydrase 3	CA3	SLYSSAENEPPVPLVR	Y229	Q5S1S4_Y229	1xPhospho [Y3]; 1xTMTpro [N-Term]
A0A0B8RSA5	SEC22 vesicle-trafficking protein homolog B	SEC22B	NLGSINTELQDVQR	S137	A0A0B8RSA5_S137	1xPhospho [S4]; 1xTMTpro [N-Term]
A0A0B8RSH5	Nuclear mitotic apparatus protein 1	NUMA1	TQPDGTSIPGEPASPVSQR	S1737	A0A0B8RSH5_S1737	1xPhospho [S14]; 1xTMTpro [N-Term]
A0A0B8RSH5	Nuclear mitotic apparatus protein 1	NUMA1	RASMQPTQIAEGAGITTR	S1949	A0A0B8RSH5_S1949	1xPhospho [S3]; 1xOxidation [M4]; 1xTMTpro [N-Term]
A0A0B8RTC1	Protein kinase C	PRKCQ	SPYDCSNFDKEFLNEKPRLSFADR	S676	A0A0B8RTC1_S676	1xCarbamidomethyl [C5]; 1xPhospho [S20]; 2xTMTpro [K10; K16]; 1xTMTpro [N-Term]
A0A0B8RTC1	Protein kinase C	PRKCQ	ALINSMDQNMFR	S685	A0A0B8RTC1_S685	1xPhospho [S5]; 2xOxidation [M6; M10]; 1xTMTpro [N-Term]
A0A0B8RZ36	Spectrin, alpha, non-erythrocytic 1	SPTAN1	WRSLQQLAEER	S1197	A0A0B8RZ36_S1197	1xPhospho [S3]; 1xTMTpro [N-Term]
A0A1L1YNR3	3-hydroxyacyl-[acyl-carrier-protein] dehydratase (Fragment)	FASN	TSTDADPATPTSNEDSPVR	T573	A0A1L1YNR3_T573	1xPhospho [T9]; 1xTMTpro [N-Term]
A0A286ZIC4	DLG associated protein 4	DLGAP4	KLSSIGIQVDCIQPVPK	S648	A0A286ZIC4_S648	1xCarbamidomethyl [C11]; 1xPhospho [S3]; 1xTMTpro [K17]; 1xTMTpro [N-Term]
A0A286ZIC4	DLG associated protein 4	DLGAP4	QNSATESADSIEIYVPEAQTR	S956	A0A286ZIC4_S956	1xPhospho [S3]; 1xTMTpro [N-Term]
A0A286ZID4	Heat shock protein beta-8	HSPB8	DPFRDSPLSSR	S24	A0A286ZID4_S24	1xPhospho [S6]; 1xTMTpro [N-Term]
A0A286ZID4	Heat shock protein beta-8	HSPB8	LSSAWPGTLR	S57	A0A286ZID4_S57	1xPhospho [S2]; 1xTMTpro [N-Term]
A0A286ZIY7	Cytoplasmic linker associated protein 2	CLASP2	SSSSSQESLNRPFSSK	S334	A0A286ZIY7_S334	1xPhospho [S5]; 1xTMTpro [K16]; 1xTMTpro [N-Term]
A0A286ZIY7	Cytoplasmic linker associated protein 2	CLASP2	SRSDIDVNAAAGAK	S377	A0A286ZIY7_S377	1xPhospho [S3]; 1xTMTpro [K14]; 1xTMTpro [N-Term]
A0A286ZJG5	GRB10 interacting GYF protein 2	GIGYF2	WRPHSPDGPR	S236	A0A286ZJG5_S236	1xPhospho [S5]; 1xTMTpro [N-Term]
A0A286ZKH6	Tripartite motif-containing protein 54	TRIM54	QKSELSDGIAMLVAGNDR	S172	A0A286ZKH6_S172	1xPhospho [S3]; 1xTMTpro [K2]; 1xTMTpro [N-Term]
A0A286ZKM2	Cyclin Y	CCNY	SASADNLTLPR	S401	A0A286ZKM2_S401	1xPhospho [S3]; 1xTMTpro [N-Term]
A0A286ZKU8	Ubiquitin associated protein 2 like	UBAP2L	STSAPQMSPGSSDNQSSSPQPAQQK	S477	A0A286ZKU8_S477	1xPhospho [S11]; 1xOxidation [M7]; 1xTMTpro [K25]; 1xTMTpro [N-Term]
A0A286ZKU8	Ubiquitin associated protein 2 like	UBAP2L	RYPSSISSSPQK	S615	A0A286ZKU8_S615	1xPhospho [S8]; 1xTMTpro [K12]; 1xTMTpro [N-Term]
A0A286ZKU8	Ubiquitin associated protein 2 like	UBAP2L	RYPSSISSSPQKDLTQAK	S616	A0A286ZKU8_S616	1xPhospho [S9]; 2xTMTpro [K12; K18]; 1xTMTpro [N-Term]
A0A286ZLL9	Synaptopodin	SYNPO	TARPFGVQAPGSTSQVERSPLVGR	S257	A0A286ZLL9_S257	1xPhospho [S19]; 1xTMTpro [N-Term]
A0A286ZLL9	Synaptopodin	SYNPO	TPAPQAPSTADRSPRPQR	S281	A0A286ZLL9_S281	1xPhospho [S13]; 1xTMTpro [N-Term]
A0A286ZLL9	Synaptopodin	SYNPO	HLVSHSPVLER	S292	A0A286ZLL9_S292	1xPhospho [S6]; 1xTMTpro [N-Term]
A0A286ZLL9	Synaptopodin	SYNPO	RPLVAQRSPALER	S305	A0A286ZLL9_S305	1xPhospho [S8]; 1xTMTpro [N-Term]
A0A286ZLL9	Synaptopodin	SYNPO	VRSPPSYSALYPGADPQPSHLK	S337	A0A286ZLL9_S337	1xPhospho [S3]; 1xTMTpro [K22]; 1xTMTpro [N-Term]
A0A286ZLL9	Synaptopodin	SYNPO	DRASPAAHEELLPEWASCLK	S442	A0A286ZLL9_S442	1xCarbamidomethyl [C18]; 1xPhospho [S4]; 1xTMTpro [K20]; 1xTMTpro [N-Term]
A0A286ZLL9	Synaptopodin	SYNPO	AAFPPSPALPRPPR	S611	A0A286ZLL9_S611	1xPhospho [S6]; 1xTMTpro [N-Term]
A0A286ZLL9	Synaptopodin	SYNPO	QAPRPSFSTR	S666	A0A286ZLL9_S666	1xPhospho [S6]; 1xTMTpro [N-Term]
A0A286ZLS5	Protein kinase C	PRKCI	EGLRPGDTTSTFCGTPNYIAPEILR	T395	A0A286ZLS5_T395	1xCarbamidomethyl [C13]; 1xPhospho [T11]; 1xTMTpro [N-Term]
A0A286ZMD6	Calcium channel voltage-dependent subunit beta 1	CACNB1	NLSFWGGLEASQR	S469	A0A286ZMD6_S469	1xPhospho [S3]; 1xTMTpro [N-Term]
A0A286ZMD6	Calcium channel voltage-dependent subunit beta 1	CACNB1	ATHPPSSTPPNPLLNR	T431	A0A286ZMD6_T431	1xPhospho [T8]; 1xTMTpro [N-Term]
A0A286ZMZ3	Rho guanine nucleotide exchange factor 1	ARHGEF1	RATPEPGDEGEPGR	T435	A0A286ZMZ3_T435	1xPhospho [T3]; 1xTMTpro [N-Term]
A0A286ZPE3	Helix-destabilizing protein	HNRNPA1	NQGGYGGSSSSSSYGSGR	S364	A0A286ZPE3_S364	1xPhospho [S11]; 1xTMTpro [N-Term]
A0A286ZRE7	Ubiquitinyl hydrolase 1	OTUD4	GEDTHSLPEASVSEHEGR	S921	A0A286ZRE7_S921	1xPhospho [S6]; 1xTMTpro [N-Term]
A0A286ZRI2	Ubiquitin recognition factor in ER associated degradation 1	UFD1	QIQHEESAEGEADHGGYAGELGFR	S198	A0A286ZRI2_S198	1xPhospho [S7]; 1xTMTpro [N-Term]
A0A286ZRI2	Ubiquitin recognition factor in ER associated degradation 1	UFD1	FVAFSGEGQSLR	S288	A0A286ZRI2_S288	1xPhospho [S10]; 1xTMTpro [N-Term]
A0A286ZSH0	RCSD domain containing 1	RCSD1	VELGQNGEEKSPPTANHPPK	S159	A0A286ZSH0_S159	1xPhospho [S11]; 2xTMTpro [K10; K20]; 1xTMTpro [N-Term]
A0A286ZSH0	RCSD domain containing 1	RCSD1	VKSSPLIEK	S174	A0A286ZSH0_S174	1xPhospho [S4]; 2xTMTpro [K2; K9]; 1xTMTpro [N-Term]
A0A286ZSH0	RCSD domain containing 1	RCSD1	SQSDCGDLGDFR	S270	A0A286ZSH0_S270	1xCarbamidomethyl [C5]; 1xPhospho [S3]; 1xTMTpro [N-Term]
A0A286ZSH0	RCSD domain containing 1	RCSD1	SLPGEVEGGHSSEQETSMEK	S424	A0A286ZSH0_S424	1xPhospho [S12]; 1xOxidation [M18]; 1xTMTpro [K20]; 1xTMTpro [N-Term]
A0A286ZU22	AP-2 complex subunit mu	AP2M1	EEQSQITSQVTGQIGWR	T156	A0A286ZU22_T156	1xPhospho [T11]; 1xTMTpro [N-Term]
A0A286ZVL0	Heterogeneous nuclear ribonucleoprotein U	HNRNPU	AKSPQPPVEEEDEHFDDTVVCLDTYNCDLHFK	S271	A0A286ZVL0_S271	2xCarbamidomethyl [C21; C27]; 1xPhospho [S3]; 2xTMTpro [K2; K32]; 1xTMTpro [N-Term]
A0A286ZWL1	Leiomodin-1	LMOD1	GSPKPSPQPSPK	S512	A0A286ZWL1_S512	1xPhospho [S10]; 2xTMTpro [K4; K12]; 1xTMTpro [N-Term]
A0A286ZWL1	Leiomodin-1	LMOD1	NSLSPATQR	S551	A0A286ZWL1_S551	1xPhospho [S4]; 1xTMTpro [N-Term]
A0A286ZWL1	Leiomodin-1	LMOD1	EMSVDEGK	S85	A0A286ZWL1_S85	1xPhospho [S3]; 1xOxidation [M2]; 1xTMTpro [K8]; 1xTMTpro [N-Term]
A0A286ZYB8	Ubiquitinyl hydrolase 1	OTUD1	LLLRSPEPGAAAPTAPR	S130	A0A286ZYB8_S130	1xPhospho [S5]; 1xTMTpro [N-Term]
A0A286ZYX8	Fructose-bisphosphate aldolase	ALDOA	ELSDIAHR	S17	A0A286ZYX8_S17	1xPhospho [S3]; 1xTMTpro [N-Term]
A0A286ZYX8	Fructose-bisphosphate aldolase	ALDOA	GILAADESTGSIAKR	S36	A0A286ZYX8_S36	1xPhospho [S8]; 1xTMTpro [N-Term]
A0A286ZYX8	Fructose-bisphosphate aldolase	ALDOA	ALANSLACQGKYTPSGK	T348	A0A286ZYX8_T348	1xCarbamidomethyl [C8]; 1xPhospho [T13]; 2xTMTpro [K11; K17]; 1xTMTpro [N-Term]
A0A286ZZ97	Caveolae associated protein 1	CAVIN1	SFTPDHVVYAR	T370	A0A286ZZ97_T370	1xPhospho [T3]; 1xTMTpro [N-Term]
A0A287A071	Supervillin	SVIL	DSSSSFLFSSEVPRSPK	S228	A0A287A071_S228	1xPhospho [S15]; 1xTMTpro [K17]; 1xTMTpro [N-Term]
A0A287A071	Supervillin	SVIL	SSPELASESLTQR	S305	A0A287A071_S305	1xPhospho [S2]; 1xTMTpro [N-Term]
A0A287A071	Supervillin	SVIL	HPSPTVAQSPVQPAR	S745	A0A287A071_S745	2xPhospho [S3; S9]; 1xTMTpro [N-Term]
A0A287A071	Supervillin	SVIL	FGSFEEAEPSYPILHR	S939	A0A287A071_S939	1xPhospho [S3]; 1xTMTpro [N-Term]
A0A287A071	Supervillin	SVIL	FRTQPITSAER	T627	A0A287A071_T627	1xPhospho [T3]; 1xTMTpro [N-Term]
A0A287A071	Supervillin	SVIL	SHTQPVTTEEVVIAATEPLPASR	T706	A0A287A071_T706	1xPhospho [T3]; 1xTMTpro [N-Term]
A0A287A0L6	Uncharacterized protein FAM241A	AP1AR	AAAGTESEPEPGATPR	T46	A0A287A0L6_T46	1xPhospho [T14]; 1xTMTpro [N-Term]
A0A287A1C1	Dual-specificity kinase	DYRK1B	ASPDPGLSGGGSR	S140	A0A287A1C1_S140	1xPhospho [S2]; 1xTMTpro [N-Term]
A0A287A1Q6	LIM domain 7	LMO7	SRSTTELDDYPANK	S1268	A0A287A1Q6_S1268	1xPhospho [S3]; 1xTMTpro [K14]; 1xTMTpro [N-Term]
A0A287A1Q6	LIM domain 7	LMO7	RLEGVISQTTSPK	S131	A0A287A1Q6_S131	1xPhospho [S11]; 1xTMTpro [K13]; 1xTMTpro [N-Term]
A0A287A1Q6	LIM domain 7	LMO7	SSSINKEPICLPGIMR	S1338	A0A287A1Q6_S1338	1xCarbamidomethyl [C10]; 1xPhospho [S3]; 1xOxidation [M15]; 1xTMTpro [K6]; 1xTMTpro [N-Term]
A0A287A1Q6	LIM domain 7	LMO7	RGESLDNLDSPR	S1355	A0A287A1Q6_S1355	1xPhospho [S4]; 1xTMTpro [N-Term]
A0A287A1Q6	LIM domain 7	LMO7	AYMRSPSSSIPPPSAGSVK	S1406	A0A287A1Q6_S1406	1xPhospho [S5]; 1xOxidation [M3]; 1xTMTpro [K19]; 1xTMTpro [N-Term]
A0A287A1Q6	LIM domain 7	LMO7	SPSSSIPPPSAGSVK	S1408	A0A287A1Q6_S1408	1xPhospho [S3]; 1xTMTpro [K15]; 1xTMTpro [N-Term]
A0A287A1Q6	LIM domain 7	LMO7	RKSYTSDLQK	S616	A0A287A1Q6_S616	1xPhospho [S3]; 2xTMTpro [K2; K10]; 1xTMTpro [N-Term]
A0A287A1Q6	LIM domain 7	LMO7	SYTSDLQK	Y617	A0A287A1Q6_Y617	1xPhospho [Y2]; 1xTMTpro [K8]; 1xTMTpro [N-Term]
A0A287A1U6	Mitochondrial fission regulator 1 like	MTFR1L	NASVPNLR	S103	A0A287A1U6_S103	1xPhospho [S3]; 1xTMTpro [N-Term]
A0A287A286	TRASH domain-containing protein	RPL24	AITGASLADIMAK	T143	A0A287A286_T143	1xPhospho [T3]; 1xOxidation [M11]; 1xTMTpro [K13]; 1xTMTpro [N-Term]
A0A287A2Y0	Thyroid hormone receptor associated protein 3	THRAP3	ERSPALK	S224	A0A287A2Y0_S224	1xPhospho [S3]; 1xTMTpro [K7]; 1xTMTpro [N-Term]
A0A287A3A3	A-kinase anchoring protein 12	AKAP12	EGVTPWASFKK	S546	A0A287A3A3_S546	1xPhospho [S8]; 2xTMTpro [K10; K11]; 1xTMTpro [N-Term]
A0A287A435	Uncharacterized protein	LDB3	VVANSPANADYQER	S112	A0A287A435_S112	1xPhospho [S5]; 1xTMTpro [N-Term]
A0A287A435	Uncharacterized protein	LDB3	FNPSALK	S125	A0A287A435_S125	1xPhospho [S4]; 1xTMTpro [K7]; 1xTMTpro [N-Term]
A0A287A435	Uncharacterized protein	LDB3	DSALSTHKPIEVK	S133	A0A287A435_S133	1xPhospho [S5]; 2xTMTpro [K8; K13]; 1xTMTpro [N-Term]
A0A287A435	Uncharacterized protein	LDB3	FAPGKSTTSISK	S382	A0A287A435_S382	1xPhospho [S6]; 2xTMTpro [K5; K12]; 1xTMTpro [N-Term]
A0A287A435	Uncharacterized protein	LDB3	STTSISKQSLPR	S390	A0A287A435_S390	1xPhospho [S9]; 1xTMTpro [K7]; 1xTMTpro [N-Term]
A0A287A435	Uncharacterized protein	LDB3	TPLCGHCNSIIR	S435	A0A287A435_S435	2xCarbamidomethyl [C4; C7]; 1xPhospho [S9]; 1xTMTpro [N-Term]
A0A287A4R1	Actin beta like 2	ACTBL2	DLYANTVLSGGSTMYPGIADR	T314	A0A287A4R1_T314	1xPhospho [T13]; 1xTMTpro [N-Term]
A0A287A4R1	Actin beta like 2	ACTBL2	HQGVMVGMGQKDCYVGDEAQSK	Y63	A0A287A4R1_Y63	1xCarbamidomethyl [C13]; 1xPhospho [Y14]; 2xTMTpro [K11; K22]; 1xTMTpro [N-Term]
A0A287A4W0	Filamin A	FLNA	APSVANVGSHCDLSLK	S2152	A0A287A4W0_S2152	1xCarbamidomethyl [C11]; 1xPhospho [S3]; 1xTMTpro [K16]; 1xTMTpro [N-Term]
A0A287A4W0	Filamin A	FLNA	IPEISIQDMTAQVTSPSGK	S2180	A0A287A4W0_S2180	1xPhospho [S15]; 1xOxidation [M9]; 1xTMTpro [K19]; 1xTMTpro [N-Term]
A0A287A6E6	G protein pathway suppressor 1	GPS1	SPPREGSQGELTPANSQSR	S647	A0A287A6E6_S647	1xPhospho [S7]; 1xTMTpro [N-Term]
A0A287A6S6	PPARGC1 and ESRR induced regulator, muscle 1	PERM1	LLQGSAPQGPAPSPTGEPPQSPESPSR	S159	A0A287A6S6_S159	1xPhospho [S21]; 1xTMTpro [N-Term]
A0A287A6S6	PPARGC1 and ESRR induced regulator, muscle 1	PERM1	GEPSEGAPGYHTGEPLLGPTQASK	S555	A0A287A6S6_S555	1xPhospho [S23]; 1xTMTpro [K24]; 1xTMTpro [N-Term]
A0A287A803	Kinesin family member 1B	KIF1B	RQFSAPNLK	S1075	A0A287A803_S1075	1xPhospho [S4]; 1xTMTpro [K9]; 1xTMTpro [N-Term]
A0A287A816	acidPPc domain-containing protein	PLPP7	AEFLSLNQPPK	S24	A0A287A816_S24	1xPhospho [S5]; 1xTMTpro [K11]; 1xTMTpro [N-Term]
A0A287A8W9	Septin-2	SEPTIN2	IYHLPDAESDEDEDFKEQTR	S218	A0A287A8W9_S218	1xPhospho [S9]; 1xTMTpro [K16]; 1xTMTpro [N-Term]
A0A287A8X0	SH3 and PX domains 2A	SH3PXD2A	RGSADLITLPASTPPCPTK	S654	A0A287A8X0_S654	1xCarbamidomethyl [C16]; 1xPhospho [S3]; 1xTMTpro [K19]; 1xTMTpro [N-Term]
A0A287A996	Taxilin beta	TXLNB	GLSESPLPPPRPQAETAGGHEAEPPLR	S561	A0A287A996_S561	1xPhospho [S5]; 1xTMTpro [N-Term]
A0A287A996	Taxilin beta	TXLNB	ARSPPAESGAEAQSFR	S586	A0A287A996_S586	1xPhospho [S3]; 1xTMTpro [N-Term]
A0A287A996	Taxilin beta	TXLNB	SPPAESGAEAQSFR	S591	A0A287A996_S591	1xPhospho [S6]; 1xTMTpro [N-Term]
A0A287A996	Taxilin beta	TXLNB	QGDQDSSTPLPPPEEK	T40	A0A287A996_T40	1xPhospho [T8]; 1xTMTpro [K16]; 1xTMTpro [N-Term]
A0A287A9K4	Staufen double-stranded RNA binding protein 1	STAU1	LQSTQEYGQGMNPISR	S196	A0A287A9K4_S196	1xPhospho [S3]; 1xOxidation [M11]; 1xTMTpro [N-Term]
A0A287AAQ4	Microtubule-associated protein	MAPT	NRPCLSPK	S252	A0A287AAQ4_S252	1xCarbamidomethyl [C4]; 1xPhospho [S6]; 1xTMTpro [K8]; 1xTMTpro [N-Term]
A0A287AAQ4	Microtubule-associated protein	MAPT	SPVVSGDTSPR	S582	A0A287AAQ4_S582	1xPhospho [S9]; 1xTMTpro [N-Term]
A0A287AAQ4	Microtubule-associated protein	MAPT	TTPSPKTPPGSVTK	T341	A0A287AAQ4_T341	1xPhospho [T7]; 2xTMTpro [K6; K14]; 1xTMTpro [N-Term]
A0A287AAV2	Myozenin 3	MYOZ3	AVSAPSPSALAPGYAEPLK	S129	A0A287AAV2_S129	1xPhospho [S6]; 1xTMTpro [N-Term]; 1xTMTpro [K19]
A0A287AAV2	Myozenin 3	MYOZ3	FTFEFAGSQR	S69	A0A287AAV2_S69	1xPhospho [S8]; 1xTMTpro [N-Term]
A0A287ABK7	ABC-type glutathione-S-conjugate transporter	ABCC1	GGSKVDVNEEAEALIVK	S290	A0A287ABK7_S290	1xPhospho [S3]; 2xTMTpro [K4; K17]; 1xTMTpro [N-Term]
A0A287ADQ2	Dystrobrevin	DTNA	SSPPKDSEVEQSK	S363	A0A287ADQ2_S363	1xPhospho [S2]; 2xTMTpro [K5; K13]; 1xTMTpro [N-Term]
A0A287ADQ2	Dystrobrevin	DTNA	SAPDISFTIDANK	S460	A0A287ADQ2_S460	1xPhospho [S6]; 1xTMTpro [K13]; 1xTMTpro [N-Term]
A0A287ADQ2	Dystrobrevin	DTNA	QGTQGAGSPR	S564	A0A287ADQ2_S564	1xPhospho [S8]; 1xTMTpro [N-Term]
A0A287ADQ2	Dystrobrevin	DTNA	SSPSHTISRPIPMPVR	S568	A0A287ADQ2_S568	1xPhospho [S2]; 1xTMTpro [N-Term]
A0A287ADQ2	Dystrobrevin	DTNA	TQYEDLVPSPTSEK	S666	A0A287ADQ2_S666	1xPhospho [S9]; 1xTMTpro [K14]; 1xTMTpro [N-Term]
A0A287ADX8	SUZ domain-containing protein 1	SZRD1	ILGSASPEEEQEKPILDRPTR	S128	A0A287ADX8_S128	1xPhospho [S6]; 1xTMTpro [K13]; 1xTMTpro [N-Term]
A0A287ADX8	SUZ domain-containing protein 1	SZRD1	SKSPPKVPIVIQDDSLPTGPPPQIR	S60	A0A287ADX8_S60	1xPhospho [S3]; 2xTMTpro [K2; K6]; 1xTMTpro [N-Term]
A0A287AEN4	Solute carrier family 12 member 2	SLC12A2	GEGAAAAGDGLGRPLGPTPSQSR	S77	A0A287AEN4_S77	1xPhospho [S20]; 1xTMTpro [N-Term]
A0A287AEN4	Solute carrier family 12 member 2	SLC12A2	APSPGAPR	S9	A0A287AEN4_S9	1xPhospho [S3]; 1xTMTpro [N-Term]
A0A287AG25	Tumor protein D52	TPD52	NSPTFKSFEEK	S185	A0A287AG25_S185	1xPhospho [S7]; 2xTMTpro [K6; K11]; 1xTMTpro [N-Term]
A0A287AG37	G3BP stress granule assembly factor 2	G3BP2	STSPPPAEPVSLPQEPPKPR	T225	A0A287AG37_T225	1xPhospho [T2]; 1xTMTpro [K18]; 1xTMTpro [N-Term]
A0A287AI85	Formin homology 2 domain containing 1	FHOD1	GSPEPVPTPR	S392	A0A287AI85_S392	1xPhospho [S2]; 1xTMTpro [N-Term]
A0A287AI85	Formin homology 2 domain containing 1	FHOD1	EPLVPPSPKPEPIQELPTR	S429	A0A287AI85_S429	1xPhospho [S7]; 1xTMTpro [K9]; 1xTMTpro [N-Term]
A0A287AI98	Ataxin 2 like	ATXN2L	GPPQSPVFEGVYNNSR	S24	A0A287AI98_S24	1xPhospho [S5]; 1xTMTpro [N-Term]
A0A287AI98	Ataxin 2 like	ATXN2L	QGSGRESPSLASR	S252	A0A287AI98_S252	1xPhospho [S7]; 1xTMTpro [N-Term]
A0A287AIA2	Transgelin	TAGLN2	NFSDNQLQEGK	S151	A0A287AIA2_S151	1xPhospho [S3]; 1xTMTpro [K11]; 1xTMTpro [N-Term]
A0A287AJ85	U1 small nuclear ribonucleoprotein 70 kDa	SNRNP70	YDERPGPSPLPHR	S225	A0A287AJ85_S225	1xPhospho [S8]; 1xTMTpro [N-Term]
A0A287AJF5	Leucine rich single-pass membrane protein 1	LSMEM1	LNLCPAGSQHLFPLEEK	S38	A0A287AJF5_S38	1xCarbamidomethyl [C4]; 1xPhospho [S8]; 1xTMTpro [K17]; 1xTMTpro [N-Term]
A0A287AJT8	BICD cargo adaptor 2	BICD2	GRHSPVLPK	S569	A0A287AJT8_S569	1xPhospho [S4]; 1xTMTpro [K9]; 1xTMTpro [N-Term]
A0A287AKA1	Nuclear factor of-activated T-cells, cytoplasmic 1	NFATC1	TSVTEESWLGAR	S179	A0A287AKA1_S179	1xPhospho [S2]; 1xTMTpro [N-Term]
A0A287AKA1	Nuclear factor of-activated T-cells, cytoplasmic 1	NFATC1	SAVMSPPPSASPK	S691	A0A287AKA1_S691	1xPhospho [S5]; 1xOxidation [M4]; 1xTMTpro [K13]; 1xTMTpro [N-Term]
A0A287AKG8	Interferon regulatory factor 2 binding protein 2	IRF2BP2	RPASVTSSASAEHEQR	S241	A0A287AKG8_S241	1xPhospho [S4]; 1xTMTpro [N-Term]
A0A287AKG8	Interferon regulatory factor 2 binding protein 2	IRF2BP2	RKPSPEPEGEVGPPK	S361	A0A287AKG8_S361	1xPhospho [S4]; 2xTMTpro [K2; K15]; 1xTMTpro [N-Term]
A0A287AKJ3	La ribonucleoprotein 1, translational regulator	LARP1	AVTPVPTK	T325	A0A287AKJ3_T325	1xPhospho [T3]; 1xTMTpro [K8]; 1xTMTpro [N-Term]
A0A287AKP9	RALY heterogeneous nuclear ribonucleoprotein	RALY	GRLSPVPVPR	S135	A0A287AKP9_S135	1xPhospho [S4]; 1xTMTpro [N-Term]
A0A287AKU9	Adaptor protein, phosphotyrosine interacting with PH domain and leucine zipper 1	APPL1	HESLRPAGQSRPPTAR	S357	A0A287AKU9_S357	1xPhospho [S3]; 1xTMTpro [N-Term]
A0A287AKY1	cAMP-dependent protein kinase type I-alpha regulatory subunit	PRKAR1A	EDEISPPPPNPVVK	S82	A0A287AKY1_S82	1xPhospho [S5]; 1xTMTpro [K14]; 1xTMTpro [N-Term]
A0A287ALT4	Phosphodiesterase	PDE4D	LMHSSSLTNSSIPR	S245	A0A287ALT4_S245	1xPhospho [S6]; 1xOxidation [M2]; 1xTMTpro [N-Term]
A0A287ALT4	Phosphodiesterase	PDE4D	RESFLYR	S60	A0A287ALT4_S60	1xPhospho [S3]; 1xTMTpro [N-Term]
A0A287AM13	La ribonucleoprotein 4B	LARP4B	APSPARPPEDPEVVER	S596	A0A287AM13_S596	1xPhospho [S3]; 1xTMTpro [N-Term]
A0A287AMA4	Uncharacterized protein	MYH8	NLEQTVK	T1794	A0A287AMA4_T1794	1xPhospho [T5]; 1xTMTpro [K7]; 1xTMTpro [N-Term]
A0A287AMM6	MICOS complex subunit MIC60	IMMT	VVSQYHELVVQAR	S344	A0A287AMM6_S344	1xPhospho [S3]; 1xTMTpro [N-Term]
A0A287AMX5	AKAP2_C domain-containing protein	PALM2AKAP2	VKPPPSPTPEGPSLQPDLAPEEAAGTQRPK	S978	A0A287AMX5_S978	1xPhospho [S6]; 2xTMTpro [K2; K30]; 1xTMTpro [N-Term]
A0A287ANP1	KIAA0408	KIAA0408	SAASLFGQMEEHGSPSSYR	S527	A0A287ANP1_S527	1xPhospho [S14]; 1xOxidation [M9]; 1xTMTpro [N-Term]
A0A287AQJ5	Multifunctional fusion protein	PKM	SVETLKEMIK	T666	A0A287AQJ5_T666	1xPhospho [T4]; 2xTMTpro [K6; K10]; 1xTMTpro [N-Term]
A0A287AR93	Protein kinase C and casein kinase substrate in neurons 3	PACSIN3	GGRSPDEVTLTSIVPTR	S319	A0A287AR93_S319	1xPhospho [S4]; 1xTMTpro [N-Term]
A0A287AR93	Protein kinase C and casein kinase substrate in neurons 3	PACSIN3	ALYDYAGQEADELSFR	S383	A0A287AR93_S383	1xPhospho [S14]; 1xTMTpro [N-Term]
A0A287ASA9	Pleckstrin homology and FYVE domain containing 2	PLEKHF2	SDSYSQSLK	S226	A0A287ASA9_S226	1xPhospho [S3]; 1xTMTpro [K9]; 1xTMTpro [N-Term]
A0A287AST1	Opioid growth factor receptor	OGFR	FRPCSPPCSPR	S293	A0A287AST1_S293	2xCarbamidomethyl [C4; C8]; 1xPhospho [S5]; 1xTMTpro [N-Term]
A0A287AST8	Eyes absent homolog	EYA4	NNPSPPPDSDLER	S361	A0A287AST8_S361	1xPhospho [S4]; 1xTMTpro [N-Term]
A0A287AT06	High mobility group nucleosome-binding domain-containing protein 3	HMGN3	GTPPSTLSVK	T93	A0A287AT06_T93	1xPhospho [T2]; 1xTMTpro [K10]; 1xTMTpro [N-Term]
A0A287AUH7	Catenin beta 1	CTNNB1	RLSVELTSSLFR	S677	A0A287AUH7_S677	1xPhospho [S3]; 1xTMTpro [N-Term]
A0A287AV47	Serine and arginine repetitive matrix 1	SRRM1	EKTPELPEPSVK	T270	A0A287AV47_T270	1xPhospho [T3]; 2xTMTpro [K2; K12]; 1xTMTpro [N-Term]
A0A287AV63	Perilipin 4	PLIN4	WAAQGSLDTSK	S1246	A0A287AV63_S1246	1xPhospho [S6]; 1xTMTpro [K11]; 1xTMTpro [N-Term]
A0A287AV63	Perilipin 4	PLIN4	NLVANAHSSAR	S42	A0A287AV63_S42	1xPhospho [S9]; 1xTMTpro [N-Term]
A0A287AV63	Perilipin 4	PLIN4	TVLTGTK	T166	A0A287AV63_T166	1xPhospho [T4]; 1xTMTpro [K7]; 1xTMTpro [N-Term]
A0A287AVQ1	RNA helicase	DDX3X	SSFFSDRGSGSR	S90	A0A287AVQ1_S90	1xPhospho [S9]; 1xTMTpro [N-Term]
A0A287AVR0	Eukaryotic translation initiation factor 3 subunit C	LOC110260088	QPLLLSEDEEDTKR	S39	A0A287AVR0_S39	1xPhospho [S6]; 1xTMTpro [K13]; 1xTMTpro [N-Term]
A0A287AX12	Exocyst complex component 1	EXOC1	RLSLVGLHGSSGK	S467	A0A287AX12_S467	1xPhospho [S3]; 1xTMTpro [K13]; 1xTMTpro [N-Term]
A0A287AXA8	4-alpha-glucanotransferase	AGL	QMSSFVQNGSTFVK	S1036	A0A287AXA8_S1036	1xPhospho [S4]; 1xOxidation [M2]; 1xTMTpro [K14]; 1xTMTpro [N-Term]
A0A287AXA8	4-alpha-glucanotransferase	AGL	FRSLEWENPTER	S64	A0A287AXA8_S64	1xPhospho [S3]; 1xTMTpro [N-Term]
A0A287AXA8	4-alpha-glucanotransferase	AGL	GYDELVPHQISVVSEER	S680	A0A287AXA8_S680	1xPhospho [S14]; 1xTMTpro [N-Term]
A0A287AXA8	4-alpha-glucanotransferase	AGL	WNPAASPSDTGEVNFQSGIIAAR	S695	A0A287AXA8_S695	1xPhospho [S8]; 1xTMTpro [N-Term]
A0A287AXA8	4-alpha-glucanotransferase	AGL	HSPSIHQSVVSVSR	S746	A0A287AXA8_S746	1xPhospho [S4]; 1xTMTpro [N-Term]
A0A287AXA8	4-alpha-glucanotransferase	AGL	SGTIAEVGK	T988	A0A287AXA8_T988	1xPhospho [T3]; 1xTMTpro [K9]; 1xTMTpro [N-Term]
A0A287AXA8	4-alpha-glucanotransferase	AGL	FFYVSEDPSDVNEK	Y1348	A0A287AXA8_Y1348	1xPhospho [Y3]; 1xTMTpro [K14]; 1xTMTpro [N-Term]
A0A287AXU6	RNA binding motif protein 39	RBM39	DKSPVREPIDNLTPEER	S131	A0A287AXU6_S131	1xPhospho [S3]; 1xTMTpro [K2]; 1xTMTpro [N-Term]
A0A287AXU6	RNA binding motif protein 39	RBM39	YRSPYSGPK	S92	A0A287AXU6_S92	1xPhospho [S3]; 1xTMTpro [K9]; 1xTMTpro [N-Term]
A0A287AY24	LRR binding FLII interacting protein 2	LRRFIP2	RGSGDTSSLIDPDTSLSELR	S321	A0A287AY24_S321	1xPhospho [S3]; 1xTMTpro [N-Term]
A0A287AY86	Microtubule-associated protein	MAP4	ARSELPFLPDSQK	S1041	A0A287AY86_S1041	1xPhospho [S3]; 1xTMTpro [K13]; 1xTMTpro [N-Term]
A0A287AY86	Microtubule-associated protein	MAP4	AQKPSFCEDQNAK	S1586	A0A287AY86_S1586	1xCarbamidomethyl [C7]; 1xPhospho [S5]; 2xTMTpro [K3; K13]; 1xTMTpro [N-Term]
A0A287AY86	Microtubule-associated protein	MAP4	VGSTENIK	S2026	A0A287AY86_S2026	1xPhospho [S3]; 1xTMTpro [K8]; 1xTMTpro [N-Term]
A0A287AY86	Microtubule-associated protein	MAP4	VGSLDNVGHLPAGGAVK	S2158	A0A287AY86_S2158	1xPhospho [S3]; 1xTMTpro [K17]; 1xTMTpro [N-Term]
A0A287AY86	Microtubule-associated protein	MAP4	NEEQLAAPPLVMSPEPVTATGQK	S589	A0A287AY86_S589	1xPhospho [S13]; 1xOxidation [M12]; 1xTMTpro [K23]; 1xTMTpro [N-Term]
A0A287AY86	Microtubule-associated protein	MAP4	VPPELLGGSSPR	S665	A0A287AY86_S665	1xPhospho [S9]; 1xTMTpro [N-Term]
A0A287AY86	Microtubule-associated protein	MAP4	AGGPSDDDNADESK	S748	A0A287AY86_S748	1xPhospho [S5]; 1xTMTpro [K14]; 1xTMTpro [N-Term]
A0A287AY86	Microtubule-associated protein	MAP4	DVVSPPETEVTPVKDMASPPGIEVAR	T462	A0A287AY86_T462	1xPhospho [T11]; 1xTMTpro [K14]; 1xTMTpro [N-Term]
A0A287AZ56	Atypical kinase COQ8A, mitochondrial	COQ8A	HEEPHSESFDDPQAEFHFSGPR	S71	A0A287AZ56_S71	1xPhospho [S8]; 1xTMTpro [N-Term]
A0A287AZ70	Uncharacterized protein	RAF1	STSTPNVHMVSTTLPVDSR	S178	A0A287AZ70_S178	1xPhospho [S3]; 1xOxidation [M9]; 1xTMTpro [N-Term]
A0A287AZH1	Nucleosome assembly protein 1-like 4	NAP1L4	LDSVSHTPSSYIETLPK	S47	A0A287AZH1_S47	1xPhospho [S3]; 1xTMTpro [K17]; 1xTMTpro [N-Term]
A0A287AZQ2	Sorbin and SH3 domain-containing protein 2	SORBS2	GAEEYPDPPIPHSYSSDR	S1070	A0A287AZQ2_S1070	1xPhospho [S15]; 1xTMTpro [N-Term]
A0A287AZQ2	Sorbin and SH3 domain-containing protein 2	SORBS2	RKSEPAVGQPR	S316	A0A287AZQ2_S316	1xPhospho [S3]; 1xTMTpro [K2]; 1xTMTpro [N-Term]
A0A287AZQ2	Sorbin and SH3 domain-containing protein 2	SORBS2	TSPGRADLPGSSTTLTK	S335	A0A287AZQ2_S335	1xPhospho [S2]; 1xTMTpro [K17]; 1xTMTpro [N-Term]
A0A287B0R3	CAP-Gly domain-containing linker protein 1 isoform b	-	ATSPLSTSAASMVSSPPATSSNIPHK	S146	A0A287B0R3_S146	1xPhospho [S3]; 1xTMTpro [K26]; 1xTMTpro [N-Term]
A0A287B1H6	Bridging integrator 1	BIN1	QHGSNTFTVK	S245	A0A287B1H6_S245	1xPhospho [S4]; 1xTMTpro [K10]; 1xTMTpro [N-Term]
A0A287B1H6	Bridging integrator 1	BIN1	GNKSPSPPPDGSPAATPEIR	S282	A0A287B1H6_S282	2xPhospho [S6; S]; 1xTMTpro [K3]; 1xTMTpro [N-Term]
A0A287B1H6	Bridging integrator 1	BIN1	SPSPPPDGSPAATPEIR	S288	A0A287B1H6_S288	2xPhospho [S9; S/T]; 1xTMTpro [N-Term]
A0A287B1H6	Bridging integrator 1	BIN1	VNHEPEPAGAATPGAALPKSPSQLR	S316	A0A287B1H6_S316	1xPhospho [S20]; 1xTMTpro [K19]; 1xTMTpro [N-Term]
A0A287B1H6	Bridging integrator 1	BIN1	DLRTYLASVK	T67	A0A287B1H6_T67	1xPhospho [T4]; 1xTMTpro [K10]; 1xTMTpro [N-Term]
A0A287B1X5	TPD52 like 2	TPD52L2	HSISMPAMR	S164	A0A287B1X5_S164	1xPhospho [S4]; 2xOxidation [M5; M8]; 1xTMTpro [N-Term]
A0A287B217	Plectin	PLEC	AQLEPVASPAK	S1267	A0A287B217_S1267	1xPhospho [S8]; 1xTMTpro [K11]; 1xTMTpro [N-Term]
A0A287B217	Plectin	PLEC	AGELVYTDSEARDVFEK	S2868	A0A287B217_S2868	1xPhospho [S9]; 1xTMTpro [K17]; 1xTMTpro [N-Term]
A0A287B217	Plectin	PLEC	ALRGSSVIAGVWLEEAGR	S2992	A0A287B217_S2992	1xPhospho [S5]; 1xTMTpro [N-Term]
A0A287B217	Plectin	PLEC	ATVEVPVGSFQGR	S3214	A0A287B217_S3214	1xPhospho [S9]; 1xTMTpro [N-Term]
A0A287B217	Plectin	PLEC	LSFSGLR	S3273	A0A287B217_S3273	1xPhospho [S2]; 1xTMTpro [N-Term]
A0A287B217	Plectin	PLEC	LQEGLTSVEEVSK	S3886	A0A287B217_S3886	1xPhospho [S7]; 1xTMTpro [K13]; 1xTMTpro [N-Term]
A0A287B217	Plectin	PLEC	LLEAAAQSSK	S4439	A0A287B217_S4439	1xPhospho [S8]; 1xTMTpro [K10]; 1xTMTpro [N-Term]
A0A287B217	Plectin	PLEC	RGSFDATGSGFSMTFSSSSYSSSGYGR	S4480	A0A287B217_S4480	2xPhospho [S3; S9]; 1xOxidation [M13]; 1xTMTpro [N-Term]
A0A287B217	Plectin	PLEC	YASGPAPSLGGPESAVA	S4507	A0A287B217_S4507	1xPhospho [S8]; 1xTMTpro [N-Term]
A0A287B217	Plectin	PLEC	ADEGQLSPATR	S552	A0A287B217_S552	1xPhospho [S7]; 1xTMTpro [N-Term]
A0A287B217	Plectin	PLEC	SLESLHGFVAAATK	S586	A0A287B217_S586	1xPhospho [S4]; 1xTMTpro [K14]; 1xTMTpro [N-Term]
A0A287B217	Plectin	PLEC	GHLSGLAK	S751	A0A287B217_S751	1xPhospho [S4]; 1xTMTpro [K8]; 1xTMTpro [N-Term]
A0A287B217	Plectin	PLEC	QITVEELVR	T3862	A0A287B217_T3862	1xPhospho [T3]; 1xTMTpro [N-Term]
A0A287B2T9	Cold shock domain containing E1	CSDE1	NITLDDASAPR	T807	A0A287B2T9_T807	1xPhospho [T3]; 1xTMTpro [N-Term]
A0A287B401	RNA binding motif protein 14	RBM14	TRLSPPR	S582	A0A287B401_S582	1xPhospho [S4]; 1xTMTpro [N-Term]
A0A287B401	RNA binding motif protein 14	RBM14	RLSESQLSFR	S618	A0A287B401_S618	1xPhospho [S3]; 1xTMTpro [N-Term]
A0A287B425	RING-type E3 ubiquitin transferase	RNF126	YFCHCCSVEIVPR	S17	A0A287B425_S17	3xCarbamidomethyl [C3; C5; C6]; 1xPhospho [S7]; 1xTMTpro [N-Term]
A0A287B5Q1	Uncharacterized protein	FBLN2	VSEAELASR	S574	A0A287B5Q1_S574	1xPhospho [S8]; 1xTMTpro [N-Term]
A0A287B6I2	Alpha-1,4 glucan phosphorylase	PYGM	CQERVSALYK	S1316	A0A287B6I2_S1316	1xCarbamidomethyl [C1]; 1xPhospho [S6]; 1xTMTpro [K10]; 1xTMTpro [N-Term]
A0A287B6I2	Alpha-1,4 glucan phosphorylase	PYGM	EIWGVEPSRQR	S1358	A0A287B6I2_S1358	1xPhospho [S8]; 1xTMTpro [N-Term]
A0A287B6I2	Alpha-1,4 glucan phosphorylase	PYGM	TGDLGIPPNPEDRSPSPEPIYNSEGK	S80	A0A287B6I2_S80	2xPhospho [S14; S16]; 1xTMTpro [K26]; 1xTMTpro [N-Term]
A0A287B6I2	Alpha-1,4 glucan phosphorylase	PYGM	TGDLGIPPNPEDRSPSPEPIYNSEGK	S82	A0A287B6I2_S82	2xPhospho [S14; S16]; 1xTMTpro [K26]; 1xTMTpro [N-Term]
A0A287B6I2	Alpha-1,4 glucan phosphorylase	PYGM	HLHFTLVK	T566	A0A287B6I2_T566	1xPhospho [T5]; 1xTMTpro [K8]; 1xTMTpro [N-Term]
A0A287B6I2	Alpha-1,4 glucan phosphorylase	PYGM	WPVHLMETLLPR	T922	A0A287B6I2_T922	1xPhospho [T8]; 1xOxidation [M6]; 1xTMTpro [N-Term]
A0A287B6I2	Alpha-1,4 glucan phosphorylase	PYGM	TQQHYYEKDPK	Y603	A0A287B6I2_Y603	1xPhospho [Y6]; 2xTMTpro [K8; K11]; 1xTMTpro [N-Term]
A0A287B6J6	Heat shock 70 kDa protein 4	HSPA4	AFSDPFVEAEK	S76	A0A287B6J6_S76	1xPhospho [S3]; 1xTMTpro [K11]; 1xTMTpro [N-Term]
A0A287B6W1	Transforming growth factor beta-1-induced transcript 1 protein	TGFB1I1	RGSLCATCGLPVTGR	S461	A0A287B6W1_S461	2xCarbamidomethyl [C5; C8]; 1xPhospho [S3]; 1xTMTpro [N-Term]
A0A287B7A6	Cytospin-A	SPECC1L	RSSTSSEPTPTVK	S820	A0A287B7A6_S820	1xPhospho [S3]; 1xTMTpro [K13]; 1xTMTpro [N-Term]
A0A287B7I4	Agenet-like domain-containing protein	FXR1	RGPNYTSGYGTNSELSNPSETESER	S407	A0A287B7I4_S407	1xPhospho [S19]; 1xTMTpro [N-Term]
A0A287B7I4	Agenet-like domain-containing protein	FXR1	AINGPTSASGDEISK	S612	A0A287B7I4_S612	1xPhospho [S9]; 1xTMTpro [K15]; 1xTMTpro [N-Term]
A0A287B833	Ataxin 2	ATXN2	AVTPSIEAK	T572	A0A287B833_T572	1xPhospho [T3]; 1xTMTpro [K9]; 1xTMTpro [N-Term]
A0A287B8J6	Exocyst complex component 7	EXOC7	QYSQHGLDGK	S344	A0A287B8J6_S344	1xPhospho [S3]; 1xTMTpro [K10]; 1xTMTpro [N-Term]
A0A287B8S1	Protein-histidine N-methyltransferase	SETD3	SGTGAAASVSPK	T14	A0A287B8S1_T14	1xPhospho [T3]; 1xTMTpro [K12]; 1xTMTpro [N-Term]
A0A287B8U7	Plexin domain containing 2	PLXDC2	RGSGHPAYAEVEPVGEK	S457	A0A287B8U7_S457	1xPhospho [S3]; 1xTMTpro [K17]; 1xTMTpro [N-Term]
A0A287B9M9	Eukaryotic translation initiation factor 4 gamma 1	EIF4G1	ITKPGSIDSNNQLFAPGGR	S1087	A0A287B9M9_S1087	1xPhospho [S6]; 1xTMTpro [K3]; 1xTMTpro [N-Term]
A0A287B9M9	Eukaryotic translation initiation factor 4 gamma 1	EIF4G1	SFSKEVEER	S1197	A0A287B9M9_S1197	1xPhospho [S3]; 1xTMTpro [K4]; 1xTMTpro [N-Term]
A0A287B9M9	Eukaryotic translation initiation factor 4 gamma 1	EIF4G1	EATLPPVSPPK	T1236	A0A287B9M9_T1236	1xPhospho [T3]; 1xTMTpro [K11]; 1xTMTpro [N-Term]
A0A287B9Y9	RNA binding motif protein 26	RBM26	EGSTQQLQTTSPK	T557	A0A287B9Y9_T557	1xPhospho [T4]; 1xTMTpro [K13]; 1xTMTpro [N-Term]
A0A287BAY9	Albumin	ALB	TCVADESAENCDK	S123	A0A287BAY9_S123	2xCarbamidomethyl [C2; C11]; 1xPhospho [S7]; 1xTMTpro [K13]; 1xTMTpro [N-Term]
A0A287BB27	Tyrosine-protein kinase	ABL1	RPSLPALHFIK	S16	A0A287BB27_S16	1xPhospho [S3]; 1xTMTpro [K11]; 1xTMTpro [N-Term]
A0A287BBB5	VAMP associated protein A	VAPA	QDGPVPKPHSVSLSDADTR	S209	A0A287BBB5_S209	1xPhospho [S10]; 1xTMTpro [K7]; 1xTMTpro [N-Term]
A0A287BBR1	Alpha-dystroglycan	DAG1	LTLEDQATFIKK	T807	A0A287BBR1_T807	1xPhospho [T8]; 2xTMTpro [K11; K12]; 1xTMTpro [N-Term]
A0A287BBV4	Phosphatidylinositol-3-phosphate phosphatase	MTMR6	ELLNSVRPESPTLK	S562	A0A287BBV4_S562	1xPhospho [S10]; 1xTMTpro [K14]; 1xTMTpro [N-Term]
A0A287BBY6	Protein kinase C	PRKCD	SPGDYSNFDQEFLNEKPRLSFSDK	S692	A0A287BBY6_S692	1xPhospho [S20]; 2xTMTpro [K16; K24]; 1xTMTpro [N-Term]
A0A287BCJ5	Extended synaptotagmin 2	ESYT2	RASGLVFCENTASVYR	S485	A0A287BCJ5_S485	1xCarbamidomethyl [C8]; 1xPhospho [S3]; 1xTMTpro [N-Term]
A0A287BEP2	Ankyrin 1	ANK1	IPCVTPETVVIR	T844	A0A287BEP2_T844	1xCarbamidomethyl [C3]; 1xPhospho [T5]; 1xTMTpro [N-Term]
A0A287BF21	Golgi associated, gamma adaptin ear containing, ARF binding protein 3	GGA3	TLIPSPPPRPK	S171	A0A287BF21_S171	1xPhospho [S5]; 1xTMTpro [K11]; 1xTMTpro [N-Term]
A0A287BFN4	HBS1-like protein	HBS1L	GKSIDSQSPR	S147	A0A287BFN4_S147	1xPhospho [S3]; 1xTMTpro [K2]; 1xTMTpro [N-Term]
A0A287BGQ2	Kinesin light chain	KLC4	AASLNYLNQPNATPLQVSR	S510	A0A287BGQ2_S510	1xPhospho [S3]; 1xTMTpro [N-Term]
A0A287BGQ4	Myotubularin	MTM1	YNSHSLENESIKR	S18	A0A287BGQ4_S18	1xPhospho [S10]; 1xTMTpro [K12]; 1xTMTpro [N-Term]
A0A287BGQ4	Myotubularin	MTM1	LSEPAAAPSSPSQMVSHVQTHF	S563	A0A287BGQ4_S563	1xPhospho [S10]; 1xOxidation [M14]; 1xTMTpro [N-Term]
A0A287BGX8	Myosin binding protein C1	MYBPC1	SAAFSK	S330	A0A287BGX8_S330	1xPhospho [S5]; 1xTMTpro [K6]; 1xTMTpro [N-Term]
A0A287BGX8	Myosin binding protein C1	MYBPC1	VELECEVSEDDANVK	S441	A0A287BGX8_S441	1xCarbamidomethyl [C5]; 1xPhospho [S8]; 1xTMTpro [K15]; 1xTMTpro [N-Term]
A0A287BGX8	Myosin binding protein C1	MYBPC1	CEISENISGK	S536	A0A287BGX8_S536	1xCarbamidomethyl [C1]; 1xPhospho [S8]; 1xTMTpro [K10]; 1xTMTpro [N-Term]
A0A287BGX8	Myosin binding protein C1	MYBPC1	LEIPISGEPPPK	S625	A0A287BGX8_S625	1xPhospho [S6]; 1xTMTpro [K12]; 1xTMTpro [N-Term]
A0A287BGX8	Myosin binding protein C1	MYBPC1	NEAGEAHASIK	S686	A0A287BGX8_S686	1xPhospho [S9]; 1xTMTpro [K11]; 1xTMTpro [N-Term]
A0A287BGX8	Myosin binding protein C1	MYBPC1	FMETASIDIQVVDRPGPPQVVK	S980	A0A287BGX8_S980	1xPhospho [S6]; 1xOxidation [M2]; 1xTMTpro [K22]; 1xTMTpro [N-Term]
A0A287BGX8	Myosin binding protein C1	MYBPC1	TKFTITDLPTDAK	T853	A0A287BGX8_T853	1xPhospho [T4]; 2xTMTpro [K2; K13]; 1xTMTpro [N-Term]
A0A287BGX8	Myosin binding protein C1	MYBPC1	HLKQTYIR	T905	A0A287BGX8_T905	1xPhospho [T5]; 1xTMTpro [K3]; 1xTMTpro [N-Term]
A0A287BHM1	Tropomyosin alpha-1 chain	TPM1	LVIIESDLERAEER	S199	A0A287BHM1_S199	1xPhospho [S6]; 1xTMTpro [N-Term]
A0A287BHM1	Tropomyosin alpha-1 chain	TPM1	VLSDKLK	S254	A0A287BHM1_S254	1xPhospho [S3]; 2xTMTpro [K5; K7]; 1xTMTpro [N-Term]
A0A287BHM1	Tropomyosin alpha-1 chain	TPM1	AISEELDHALNDMTSM	S308	A0A287BHM1_S308	1xPhospho [S15]; 2xOxidation [M13; M16]; 1xTMTpro [N-Term]
A0A287BHM1	Tropomyosin alpha-1 chain	TPM1	ATEDELDKYSEALK	S86	A0A287BHM1_S86	1xPhospho [S10]; 2xTMTpro [K8; K14]; 1xTMTpro [N-Term]
A0A287BHM1	Tropomyosin alpha-1 chain	TPM1	CAELEEELKTVTNNLK	T226	A0A287BHM1_T226	1xCarbamidomethyl [C1]; 1xPhospho [T12]; 2xTMTpro [K9; K16]; 1xTMTpro [N-Term]
A0A287BHM1	Tropomyosin alpha-1 chain	TPM1	SVTKLEK	T272	A0A287BHM1_T272	1xPhospho [T3]; 2xTMTpro [K4; K7]; 1xTMTpro [N-Term]
A0A287BHM1	Tropomyosin alpha-1 chain	TPM1	HIAEDADRKYEEVAR	Y187	A0A287BHM1_Y187	1xPhospho [Y10]; 1xTMTpro [K9]; 1xTMTpro [N-Term]
A0A287BHM1	Tropomyosin alpha-1 chain	TPM1	SIDDLEDELYAQK	Y286	A0A287BHM1_Y286	1xPhospho [Y10]; 1xTMTpro [K13]; 1xTMTpro [N-Term]
A0A287BK26	HATPase_c domain-containing protein	HSP90AB1	IEDVGSDEEDDSGKDK	S255	A0A287BK26_S255	1xPhospho [S6]; 2xTMTpro [K14; K16]; 1xTMTpro [N-Term]
A0A287BKA5	Uncharacterized protein	PRR33	VVVPIAPTYRSPGPSPDR	S191	A0A287BKA5_S191	1xPhospho [S11]; 1xTMTpro [N-Term]
A0A287BKA5	Uncharacterized protein	PRR33	GTHISQVHIR	S93	A0A287BKA5_S93	1xPhospho [S5]; 1xTMTpro [N-Term]
A0A287BKA5	Uncharacterized protein	PRR33	TPELPQTALDGGLGGR	T113	A0A287BKA5_T113	1xPhospho [T7]; 1xTMTpro [N-Term]
A0A287BKA5	Uncharacterized protein	PRR33	VVVPIAPTYRSPGPSPDRLAPAAPEAGR	T188	A0A287BKA5_T188	2xPhospho [T8; S15]; 1xTMTpro [N-Term]
A0A287BL58	Pre-B-cell leukemia transcription factor-interacting protein 1 isoform 1	PBXIP1	SGSGPTLPEETEAK	T73	A0A287BL58_T73	1xPhospho [T6]; 1xTMTpro [K14]; 1xTMTpro [N-Term]
A0A287BLS6	A-kinase anchoring protein 1	AKAP1	RRSESSGSLLNSTDTR	S104	A0A287BLS6_S104	1xPhospho [S3]; 1xTMTpro [N-Term]
A0A287BLS6	A-kinase anchoring protein 1	AKAP1	TVGQGQQGQSAAPVEPPSPGEK	S190	A0A287BLS6_S190	1xPhospho [S18]; 1xTMTpro [K22]; 1xTMTpro [N-Term]
A0A287BM48	L-serine-phosphatidylethanolamine phosphatidyltransferase	PTDSS2	GAEGPRPGSPVPVGK	S16	A0A287BM48_S16	1xPhospho [S9]; 1xTMTpro [K15]; 1xTMTpro [N-Term]
A0A287BNP7	Phosphorylase b kinase regulatory subunit	PHKA1	RLSISTESQVK	S1002	A0A287BNP7_S1002	1xPhospho [S3]; 1xTMTpro [K11]; 1xTMTpro [N-Term]
A0A287BPU2	Nebulin	NEB	ANSLQMSEK	S2362	A0A287BPU2_S2362	1xPhospho [S3]; 1xTMTpro [K9]; 1xTMTpro [N-Term]
A0A287BPU2	Nebulin	NEB	INSVQISEPLYR	S2605	A0A287BPU2_S2605	1xPhospho [S3]; 1xTMTpro [N-Term]
A0A287BPU2	Nebulin	NEB	QYLHQWSCFPDQNDVIQAR	S2765	A0A287BPU2_S2765	1xCarbamidomethyl [C8]; 1xPhospho [S7]; 1xTMTpro [N-Term]
A0A287BPU2	Nebulin	NEB	NQENFSSVLYSDSFRK	S5245	A0A287BPU2_S5245	1xPhospho [S13]; 1xTMTpro [K16]; 1xTMTpro [N-Term]
A0A287BQ93	Mitogen-activated protein kinase	MAPK12	QADSEMTGYVVTR	Y185	A0A287BQ93_Y185	1xPhospho [Y9]; 1xOxidation [M6]; 1xTMTpro [N-Term]
A0A287BRJ5	PACT_coil_coil domain-containing protein	PCNT	AASPLAADR	S1112	A0A287BRJ5_S1112	1xPhospho [S3]; 1xTMTpro [N-Term]
A0A480EA26	Myopalladin isoform a	MYPN	YGSLTSK	S1286	A0A480EA26_S1286	1xPhospho [S3]; 1xTMTpro [K7]; 1xTMTpro [N-Term]
A0A480EA26	Myopalladin isoform a	MYPN	TPVDESDDEIQHDEIPTGK	S928	A0A480EA26_S928	1xPhospho [S6]; 1xTMTpro [K19]; 1xTMTpro [N-Term]
A0A480EDG3	Alpha-protein kinase 3	-	VENNHLVQSAQTLLLSPCTSR	S1008	A0A480EDG3_S1008	1xCarbamidomethyl [C18]; 1xPhospho [S16]; 1xTMTpro [N-Term]
A0A480EDG3	Alpha-protein kinase 3	-	AAGDGEATKPEERESPSVSPR	S1162	A0A480EDG3_S1162	1xPhospho [S15]; 1xTMTpro [K9]; 1xTMTpro [N-Term]
A0A480EDG3	Alpha-protein kinase 3	-	AGSLDAELAPDEGK	S1220	A0A480EDG3_S1220	1xPhospho [S3]; 1xTMTpro [K14]; 1xTMTpro [N-Term]
A0A480EDG3	Alpha-protein kinase 3	-	RLSGAEVPTPLAPPR	S228	A0A480EDG3_S228	1xPhospho [S3]; 1xTMTpro [N-Term]
A0A480EDG3	Alpha-protein kinase 3	-	RRPSTRDSPLQGR	S537	A0A480EDG3_S537	1xPhospho [S8]; 1xTMTpro [N-Term]
A0A480EDG3	Alpha-protein kinase 3	-	APPQASAQVPTPPAR	T525	A0A480EDG3_T525	1xPhospho [T11]; 1xTMTpro [N-Term]
A0A480EHX7	Zinc finger CCCH domain-containing protein 18 isoform X1	ZC3H18	GPPSPPPAEGEDR	S80	A0A480EHX7_S80	1xPhospho [S4]; 1xTMTpro [N-Term]
A0A480EMD1	Ubiquitinyl hydrolase 1	-	APYSPTTSK	S784	A0A480EMD1_S784	1xPhospho [S4]; 1xTMTpro [K9]; 1xTMTpro [N-Term]
A0A480EUT8	Nascent polypeptide-associated complex subunit alpha isoform X2	-	GGPATPSPK	S1008	A0A480EUT8_S1008	1xPhospho [S7]; 1xTMTpro [K9]; 1xTMTpro [N-Term]
A0A480EUT8	Nascent polypeptide-associated complex subunit alpha isoform X2	-	QDPTAPAVAPLSPK	S1095	A0A480EUT8_S1095	1xPhospho [S12]; 1xTMTpro [K14]; 1xTMTpro [N-Term]
A0A480EUT8	Nascent polypeptide-associated complex subunit alpha isoform X2	-	GASTPPDVAPPSPK	S1221	A0A480EUT8_S1221	2xPhospho [T4; S12]; 1xTMTpro [K14]; 1xTMTpro [N-Term]
A0A480EUT8	Nascent polypeptide-associated complex subunit alpha isoform X2	-	GVHSSSAPLALVALAPHSIQK	S129	A0A480EUT8_S129	1xPhospho [S4]; 1xTMTpro [K21]; 1xTMTpro [N-Term]
A0A480EUT8	Nascent polypeptide-associated complex subunit alpha isoform X2	-	DSTSLAVAPPSPK	S1369	A0A480EUT8_S1369	1xPhospho [S11]; 1xTMTpro [K13]; 1xTMTpro [N-Term]
A0A480EUT8	Nascent polypeptide-associated complex subunit alpha isoform X2	-	GASTPLDVAPSSPKGGPATPSPK	S1390	A0A480EUT8_S1390	1xPhospho [S11]; 2xTMTpro [K14; K23]; 1xTMTpro [N-Term]
A0A480EUT8	Nascent polypeptide-associated complex subunit alpha isoform X2	-	GTYLADSPSPSGTSVSPQTKR	S756	A0A480EUT8_S756	1xPhospho [S9]; 1xTMTpro [K20]; 1xTMTpro [N-Term]
A0A480EUT8	Nascent polypeptide-associated complex subunit alpha isoform X2	-	GTYLADSPSPSGTSVSPQTK	S763	A0A480EUT8_S763	1xPhospho [S16]; 1xTMTpro [K20]; 1xTMTpro [N-Term]
A0A480EUT8	Nascent polypeptide-associated complex subunit alpha isoform X2	-	GSPATPSPK	S892	A0A480EUT8_S892	1xPhospho [S7]; 1xTMTpro [K9]; 1xTMTpro [N-Term]
A0A480EUT8	Nascent polypeptide-associated complex subunit alpha isoform X2	-	ASATPSPKGDPPASVVAPPSPK	S962	A0A480EUT8_S962	1xPhospho [S6]; 2xTMTpro [K8; K22]; 1xTMTpro [N-Term]
A0A480EUT8	Nascent polypeptide-associated complex subunit alpha isoform X2	-	GDPPASVVAPPSPK	S976	A0A480EUT8_S976	1xPhospho [S12]; 1xTMTpro [K14]; 1xTMTpro [N-Term]
A0A480EUT8	Nascent polypeptide-associated complex subunit alpha isoform X2	-	APATPPPK	T1015	A0A480EUT8_T1015	1xPhospho [T4]; 1xTMTpro [K8]; 1xTMTpro [N-Term]
A0A480EUT8	Nascent polypeptide-associated complex subunit alpha isoform X2	-	GASTPPDVAPPSPK	T1213	A0A480EUT8_T1213	2xPhospho [T4; S12]; 1xTMTpro [K14]; 1xTMTpro [N-Term]
A0A480EUT8	Nascent polypeptide-associated complex subunit alpha isoform X2	-	RDPTPPTMASPPK	T1276	A0A480EUT8_T1276	1xPhospho [T4]; 1xTMTpro [K13]; 1xTMTpro [N-Term]
A0A480EUT8	Nascent polypeptide-associated complex subunit alpha isoform X2	-	VHSISQLAPVASSPEGYPAEDSSTSVTVSSK	Y733	A0A480EUT8_Y733	1xPhospho [Y17]; 1xTMTpro [K31]; 1xTMTpro [N-Term]
A0A480F0Y3	Leucine-rich repeat flightless-interacting protein 1 isoform 5	-	KGSDQGVPEEAAAEQDAAAPGR	S708	A0A480F0Y3_S708	1xPhospho [S3]; 1xTMTpro [K1]; 1xTMTpro [N-Term]
A0A480HHS2	TBC1 domain family member 10B	-	HGAPAAPSPPPR	S22	A0A480HHS2_S22	1xPhospho [S8]; 1xTMTpro [N-Term]
A0A480HHS2	TBC1 domain family member 10B	-	APGGAPSPPLPAR	S682	A0A480HHS2_S682	1xPhospho [S7]; 1xTMTpro [N-Term]
A0A480HJY5	Non-specific serine/threonine protein kinase	-	SPGAGSLGSPASQR	S214	A0A480HJY5_S214	1xPhospho [S9]; 1xTMTpro [N-Term]
A0A480HPU0	Kinesin-like protein KIF1C (Fragment)	-	APPARPSSPPLSSWER	S915	A0A480HPU0_S915	1xPhospho [S8]; 1xTMTpro [N-Term]
A0A480I0A4	Unconventional myosin-XVIIIa isoform a	-	SLSVPPQPR	S2179	A0A480I0A4_S2179	1xPhospho [S3]; 1xTMTpro [N-Term]
A0A480I0A4	Unconventional myosin-XVIIIa isoform a	-	SASAADVSR	S2266	A0A480I0A4_S2266	1xPhospho [S3]; 1xTMTpro [N-Term]
A0A480I0A4	Unconventional myosin-XVIIIa isoform a	-	DSGGPPRSPQPPTSPVPSQTPQR	S53	A0A480I0A4_S53	2xPhospho [S8; S14]; 1xTMTpro [N-Term]
A0A480I0A4	Unconventional myosin-XVIIIa isoform a	-	STSFRQGPEESSLGDSTGPK	T688	A0A480I0A4_T688	1xPhospho [T2]; 1xTMTpro [K20]; 1xTMTpro [N-Term]
A0A480J3H0	Signal sequence receptor subunit alpha	-	VETGTSSQNDVDMSWIPQETLNQINKASPR	S268	A0A480J3H0_S268	1xPhospho [S28]; 1xOxidation [M13]; 1xTMTpro [K26]; 1xTMTpro [N-Term]
A0A480J3J1	Titin	-	SVSRSPIRISPAR	S1285	A0A480J3J1_S1285	2xPhospho [S5; S10]; 1xTMTpro [N-Term]
A0A480J3J1	Titin	-	SVSRSPIRISPAR	S1290	A0A480J3J1_S1290	2xPhospho [S5; S10]; 1xTMTpro [N-Term]
A0A480J3J1	Titin	-	MSPARLSPGR	S1300	A0A480J3J1_S1300	2xPhospho [S2; S7]; 1xTMTpro [N-Term]
A0A480J3J1	Titin	-	SLVEESQLPEGR	S1671	A0A480J3J1_S1671	1xPhospho [S6]; 1xTMTpro [N-Term]
A0A480J3J1	Titin	-	THASDEGPYK	S2377	A0A480J3J1_S2377	1xPhospho [S4]; 1xTMTpro [K10]; 1xTMTpro [N-Term]
A0A480J3J1	Titin	-	SRSPTPPSIAAK	S270	A0A480J3J1_S270	2xPhospho [S3; S8]; 1xTMTpro [K12]; 1xTMTpro [N-Term]
A0A480J3J1	Titin	-	QQSPSPIR	S282	A0A480J3J1_S282	2xPhospho [S3; S5]; 1xTMTpro [N-Term]
A0A480J3J1	Titin	-	HSPSPVR	S291	A0A480J3J1_S291	1xPhospho [S4]; 1xTMTpro [N-Term]
A0A480J3J1	Titin	-	APTPSPVR	S302	A0A480J3J1_S302	2xPhospho [T3; S5]; 1xTMTpro [N-Term]
A0A480J3J1	Titin	-	SVSPAGRISTSPIR	S314	A0A480J3J1_S314	1xPhospho [S9]; 1xTMTpro [N-Term]
A0A480J3J1	Titin	-	EEQLLSTGFK	S3147	A0A480J3J1_S3147	1xPhospho [S6]; 1xTMTpro [K10]; 1xTMTpro [N-Term]
A0A480J3J1	Titin	-	SVKSPLLIR	S323	A0A480J3J1_S323	1xPhospho [S4]; 1xTMTpro [K3]; 1xTMTpro [N-Term]
A0A480J3J1	Titin	-	ATPQDEATQSPK	S4006	A0A480J3J1_S4006	1xPhospho [S10]; 1xTMTpro [K12]; 1xTMTpro [N-Term]
A0A480J3J1	Titin	-	AHFYDYPSGPSTPQYNIK	S4156	A0A480J3J1_S4156	1xPhospho [S11]; 1xTMTpro [K18]; 1xTMTpro [N-Term]
A0A480J3J1	Titin	-	VREPVISAVEQTAQR	S443	A0A480J3J1_S443	1xPhospho [S7]; 1xTMTpro [N-Term]
A0A480J3J1	Titin	-	AASEEK	S4630	A0A480J3J1_S4630	1xPhospho [S3]; 1xTMTpro [K6]; 1xTMTpro [N-Term]
A0A480J3J1	Titin	-	DGQVISTSTLPGVQISFSDGR	S59	A0A480J3J1_S59	1xPhospho [S18]; 1xTMTpro [N-Term]
A0A480J3J1	Titin	-	NVTVIEGESVTLECHISGYPSPK	S843	A0A480J3J1_S843	1xCarbamidomethyl [C14]; 1xPhospho [S21]; 1xTMTpro [K23]; 1xTMTpro [N-Term]
A0A480J3J1	Titin	-	LVEGGSIVFECQVGGNPKPHVYWK	S970	A0A480J3J1_S970	1xCarbamidomethyl [C11]; 1xPhospho [S6]; 2xTMTpro [K18; K24]; 1xTMTpro [N-Term]
A0A480J3J1	Titin	-	IEGTKGEAALK	T1476	A0A480J3J1_T1476	1xPhospho [T4]; 2xTMTpro [K5; K11]; 1xTMTpro [N-Term]
A0A480J3J1	Titin	-	RRTEEGYYEAITAVELK	T1872	A0A480J3J1_T1872	1xPhospho [T3]; 1xTMTpro [K17]; 1xTMTpro [N-Term]
A0A480J3J1	Titin	-	APTPSPVR	T300	A0A480J3J1_T300	2xPhospho [T3; S5]; 1xTMTpro [N-Term]
A0A480J3J1	Titin	-	AQTPTMPPGPEVPPPWK	T332	A0A480J3J1_T332	1xPhospho [T3]; 1xOxidation [M6]; 1xTMTpro [K17]; 1xTMTpro [N-Term]
A0A480J3J1	Titin	-	TTTTAVHIQPAQEQIR	T453	A0A480J3J1_T453	1xPhospho [T2]; 1xTMTpro [N-Term]
A0A480J3J1	Titin	-	YSTPSEGEAAER	T4899	A0A480J3J1_T4899	1xPhospho [T3]; 1xTMTpro [N-Term]
A0A480J3J1	Titin	-	YSTPPGEALER	T4911	A0A480J3J1_T4911	1xPhospho [T3]; 1xTMTpro [N-Term]
A0A480J3J1	Titin	-	YATPPGEALER	T4922	A0A480J3J1_T4922	1xPhospho [T3]; 1xTMTpro [N-Term]
A0A480J3J1	Titin	-	YSTPLGGEIVEK	T4977	A0A480J3J1_T4977	1xPhospho [T3]; 1xTMTpro [K12]; 1xTMTpro [N-Term]
A0A480J3J1	Titin	-	QEQVHVTHEQIR	T508	A0A480J3J1_T508	1xPhospho [T7]; 1xTMTpro [N-Term]
A0A480J3J1	Titin	-	AKEQETRITGEITTK	T539	A0A480J3J1_T539	1xPhospho [T9]; 2xTMTpro [K2; K15]; 1xTMTpro [N-Term]
A0A480J3J1	Titin	-	EPGHVEESHAQQTTLEYGYK	T594	A0A480J3J1_T594	1xPhospho [T13]; 1xTMTpro [K20]; 1xTMTpro [N-Term]
A0A480J3J1	Titin	-	TTDLTSER	T667	A0A480J3J1_T667	1xPhospho [T2]; 1xTMTpro [N-Term]
A0A480J3J1	Titin	-	WYHNGVELK	Y2167	A0A480J3J1_Y2167	1xPhospho [Y2]; 1xTMTpro [K9]; 1xTMTpro [N-Term]
A0A480J3J1	Titin	-	VSWYSK	Y3245	A0A480J3J1_Y3245	1xPhospho [Y4]; 1xTMTpro [K6]; 1xTMTpro [N-Term]
A0A480J4N5	Dihydropyrimidinase-related protein 3	-	EESREPAPASPAPAGVEIR	S102	A0A480J4N5_S102	1xPhospho [S10]; 1xTMTpro [N-Term]
A0A480J4N5	Dihydropyrimidinase-related protein 3	-	GSPTRPNPPVR	S636	A0A480J4N5_S636	1xPhospho [S2]; 1xTMTpro [N-Term]
A0A480J4N5	Dihydropyrimidinase-related protein 3	-	GMYDGPVFDLTTTPK	T623	A0A480J4N5_T623	1xPhospho [T13]; 1xOxidation [M2]; 1xTMTpro [K15]; 1xTMTpro [N-Term]
A0A480JI19	Endosialin	-	GPTEPAPHRGSLTGVQTCR	S758	A0A480JI19_S758	1xCarbamidomethyl [C18]; 1xPhospho [S11]; 1xTMTpro [N-Term]
A0A480K2K7	TNFAIP3-interacting protein 1 isoform 2	-	LLMNSGQEGASGRPGSPK	S79	A0A480K2K7_S79	1xPhospho [S11]; 1xOxidation [M3]; 1xTMTpro [K18]; 1xTMTpro [N-Term]
A0A480K2R0	Tax1-binding protein 1 isoform 1	-	VPSWGLEDNVVCSQPAR	S645	A0A480K2R0_S645	1xCarbamidomethyl [C12]; 1xPhospho [S3]; 1xTMTpro [N-Term]
A0A480K7Y0	LIM domain-binding protein 3	-	NWHHGLSAQILNVK	S322	A0A480K7Y0_S322	1xPhospho [S7]; 1xTMTpro [K14]; 1xTMTpro [N-Term]
A0A480K7Y0	LIM domain-binding protein 3	-	NWHHGLSAQILNVKS	S330	A0A480K7Y0_S330	1xPhospho [S15]; 1xTMTpro [K14]; 1xTMTpro [N-Term]
A0A480KBZ1	C-Jun-amino-terminal kinase-interacting protein 4 isoform X1	SPAG9	SSTLSQLPGDK	T595	A0A480KBZ1_T595	1xPhospho [T3]; 1xTMTpro [K11]; 1xTMTpro [N-Term]
A0A480KIN2	Phosphoribosyl pyrophosphate synthase-associated protein 1 isoform 1	-	LGLAVIHGEAQCAELDMDDGRHSPPMVK	S244	A0A480KIN2_S244	1xCarbamidomethyl [C12]; 1xPhospho [S23]; 1xOxidation [M26]; 1xTMTpro [K28]; 1xTMTpro [N-Term]
A0A480KRK1	Serine/threonine-protein kinase Nek7	-	TTAAHSLVGTPYYMSPER	S195	A0A480KRK1_S195	1xPhospho [S6]; 1xOxidation [M14]; 1xTMTpro [N-Term]
A0A480KVR1	RNA-binding protein 4 isoform 1	-	LHVGNISPTCTNK	S86	A0A480KVR1_S86	1xCarbamidomethyl [C10]; 1xPhospho [S7]; 1xTMTpro [K13]; 1xTMTpro [N-Term]
A0A480LAI1	RNA binding motif protein 10	RBM10	LASDDRPSPPR	S647	A0A480LAI1_S647	1xPhospho [S8]; 1xTMTpro [N-Term]
A0A480LFZ4	Proline-rich protein 14 (Fragment)	-	SHSCPDLGPPGR	S368	A0A480LFZ4_S368	1xCarbamidomethyl [C4]; 1xPhospho [S3]; 1xTMTpro [N-Term]
A0A480LNK1	Ankyrin-3 isoform X26	-	QTFASLALRPQSPCER	S1434	A0A480LNK1_S1434	1xCarbamidomethyl [C14]; 1xPhospho [S12]; 1xTMTpro [N-Term]
A0A480LTW4	Treacle protein isoform X2	-	AVSPDKAPR	S1263	A0A480LTW4_S1263	1xPhospho [S3]; 1xTMTpro [K6]; 1xTMTpro [N-Term]
A0A480LYI9	cAMP-dependent protein kinase type II-beta regulatory subunit (Fragment)	-	RASVCAEAYNPDEEEDDAESR	S222	A0A480LYI9_S222	1xCarbamidomethyl [C5]; 1xPhospho [S3]; 1xTMTpro [N-Term]
A0A480LZ70	TRAF-type zinc finger domain-containing protein 1	-	GTSPELPK	S413	A0A480LZ70_S413	1xPhospho [S3]; 1xTMTpro [K8]; 1xTMTpro [N-Term]
A0A480LZ70	TRAF-type zinc finger domain-containing protein 1	-	LSVSTSGPRPGCQPSPPR	S477	A0A480LZ70_S477	1xCarbamidomethyl [C12]; 1xPhospho [S15]; 1xTMTpro [N-Term]
A0A480M1R3	Ezrin-radixin-moesin-binding phosphoprotein 50 (Fragment)	-	STSSDTSEELNSQDSPK	S367	A0A480M1R3_S367	1xPhospho [S3]; 1xTMTpro [K17]; 1xTMTpro [N-Term]
A0A480MBG3	Small acidic protein	-	SASPDDDLGSSNWEAADLGNEER	S17	A0A480MBG3_S17	1xPhospho [S3]; 1xTMTpro [N-Term]
A0A480MQ91	Non-specific serine/threonine protein kinase	-	SPSPLSGHGAQAFPTK	S1367	A0A480MQ91_S1367	1xPhospho [S3]; 1xTMTpro [K16]; 1xTMTpro [N-Term]
A0A480MQ91	Non-specific serine/threonine protein kinase	-	LHLSPPLGR	S1384	A0A480MQ91_S1384	1xPhospho [S4]; 1xTMTpro [N-Term]
A0A480MYI1	MICAL-like protein 1 (Fragment)	-	APSASPLALHASR	S659	A0A480MYI1_S659	1xPhospho [S5]; 1xTMTpro [N-Term]
A0A480N3K5	Splicing factor 45	-	HEQGLSTALSVEK	S266	A0A480N3K5_S266	1xPhospho [S10]; 1xTMTpro [K13]; 1xTMTpro [N-Term]
A0A480NE75	Tensin-2 isoform 3 (Fragment)	-	SLSEGPYPYPPELGKPASGDFGYRPPGYR	S199	A0A480NE75_S199	1xPhospho [S3]; 1xTMTpro [K15]; 1xTMTpro [N-Term]
A0A480NE75	Tensin-2 isoform 3 (Fragment)	-	GYPSSGAHSPR	S371	A0A480NE75_S371	1xPhospho [S9]; 1xTMTpro [N-Term]
A0A480NRZ3	Lamin isoform A	LMNA	LRLSPSPTSQR	S392	A0A480NRZ3_S392	2xPhospho [S4; S6]; 1xTMTpro [N-Term]
A0A480NRZ3	Lamin isoform A	LMNA	SVGGSGGGSFGDNLVTR	S636	A0A480NRZ3_S636	1xPhospho [S9]; 1xTMTpro [N-Term]
A0A480P2S5	Antithrombin-III	-	ATEGEGSEQKIPEATNR	S69	A0A480P2S5_S69	1xPhospho [S7]; 1xTMTpro [K10]; 1xTMTpro [N-Term]
A0A480PH82	HIV Tat-specific factor 1	-	HFSQRPGAPGANVPEAATEQALEEAVDAK	S405	A0A480PH82_S405	1xPhospho [S3]; 1xTMTpro [K29]; 1xTMTpro [N-Term]
A0A480PH82	HIV Tat-specific factor 1	-	TTEEPPQRKTPEPSDPR	T105	A0A480PH82_T105	1xPhospho [T10]; 1xTMTpro [K9]; 1xTMTpro [N-Term]
A0A480PJN7	Nuclear-interacting partner of ALK isoform 2	-	FPLVPESPRR	S324	A0A480PJN7_S324	1xPhospho [S7]; 1xTMTpro [N-Term]
A0A480PNJ9	Protein CASC3	-	GTVTGERQSGDGQESTEPVENK	T143	A0A480PNJ9_T143	1xPhospho [T4]; 1xTMTpro [K22]; 1xTMTpro [N-Term]
A0A480PPD4	Eukaryotic translation initiation factor 4H	EIF4H	DGPPLRGSSMDFREPTEEER	S174	A0A480PPD4_S174	1xPhospho [S9]; 1xOxidation [M10]; 1xTMTpro [N-Term]
A0A480PPJ2	Coiled-coil domain-containing protein 115 isoform a	-	AGARTPEEVGPR	T90	A0A480PPJ2_T90	1xPhospho [T5]; 1xTMTpro [N-Term]
A0A480Q1T9	Calcium/calmodulin-dependent protein kinase	-	GSTESCNTTTEDEDLKVR	S373	A0A480Q1T9_S373	1xCarbamidomethyl [C6]; 1xPhospho [S5]; 1xTMTpro [K16]; 1xTMTpro [N-Term]
A0A480Q3I7	Myosin-1 isoform X1	-	LAQESTMDIENDKQQLDEK	S180	A0A480Q3I7_S180	1xPhospho [S5]; 2xTMTpro [K13; K19]; 1xTMTpro [N-Term]
A0A480Q3I7	Myosin-1 isoform X1	-	IEELEEEIEAERASR	S243	A0A480Q3I7_S243	1xPhospho [S14]; 1xTMTpro [N-Term]
A0A480Q3I7	Myosin-1 isoform X1	-	SDLSRELEEISER	S255	A0A480Q3I7_S255	1xPhospho [S4]; 1xTMTpro [N-Term]
A0A480Q3I7	Myosin-1 isoform X1	-	LEEAGGATSAQIEMNK	S273	A0A480Q3I7_S273	1xPhospho [S9]; 1xTMTpro [K16]; 1xTMTpro [N-Term]
A0A480Q3I7	Myosin-1 isoform X1	-	HADSVAELGEQIDNLQR	S314	A0A480Q3I7_S314	1xPhospho [S4]; 1xTMTpro [N-Term]
A0A480Q3I7	Myosin-1 isoform X1	-	LINELSAQK	S389	A0A480Q3I7_S389	1xPhospho [S6]; 1xTMTpro [K9]; 1xTMTpro [N-Term]
A0A480Q3I7	Myosin-1 isoform X1	-	QLDEKEALVSQLSR	S414	A0A480Q3I7_S414	1xPhospho [S10]; 1xTMTpro [K5]; 1xTMTpro [N-Term]
A0A480Q3I7	Myosin-1 isoform X1	-	AKSALAHAVQSSR	S442	A0A480Q3I7_S442	1xPhospho [S3]; 1xTMTpro [K2]; 1xTMTpro [N-Term]
A0A480Q3I7	Myosin-1 isoform X1	-	ANSEVAQWR	S481	A0A480Q3I7_S481	1xPhospho [S3]; 1xTMTpro [N-Term]
A0A480Q3I7	Myosin-1 isoform X1	-	ASLEQTERSR	S813	A0A480Q3I7_S813	1xPhospho [S9]; 1xTMTpro [N-Term]
A0A480Q3I7	Myosin-1 isoform X1	-	LQDLVDKLQSK	S988	A0A480Q3I7_S988	1xPhospho [S10]; 2xTMTpro [K7; K11]; 1xTMTpro [N-Term]
A0A480Q3I7	Myosin-1 isoform X1	-	NLTEEMAGLDETIAK	T103	A0A480Q3I7_T103	1xPhospho [T12]; 1xTMTpro [K15]; 1xTMTpro [N-Term]
A0A480Q3I7	Myosin-1 isoform X1	-	DLEEATLQHEATAAALRK	T303	A0A480Q3I7_T303	1xPhospho [T12]; 1xTMTpro [K18]; 1xTMTpro [N-Term]
A0A480Q3I7	Myosin-1 isoform X1	-	AEDEEEINAELTAK	T52	A0A480Q3I7_T52	1xPhospho [T12]; 1xTMTpro [K14]; 1xTMTpro [N-Term]
A0A480Q3I7	Myosin-1 isoform X1	-	DIDDLELTLAK	T75	A0A480Q3I7_T75	1xPhospho [T8]; 1xTMTpro [K11]; 1xTMTpro [N-Term]
A0A480Q3I7	Myosin-1 isoform X1	-	QATEAIR	T752	A0A480Q3I7_T752	1xPhospho [T3]; 1xTMTpro [N-Term]
A0A480Q3I7	Myosin-1 isoform X1	-	NTQGVLK	T761	A0A480Q3I7_T761	1xPhospho [T2]; 1xTMTpro [K7]; 1xTMTpro [N-Term]
A0A480Q3I7	Myosin-1 isoform X1	-	NTQGVLKDTQLHLDDAIR	T768	A0A480Q3I7_T768	1xPhospho [T9]; 1xTMTpro [K7]; 1xTMTpro [N-Term]
A0A480Q3I7	Myosin-1 isoform X1	-	VQLLHTQNTSLINTK	T836	A0A480Q3I7_T836	1xPhospho [T9]; 1xTMTpro [N-Term]
A0A480Q3I7	Myosin-1 isoform X1	-	AITDAAMMAEELK	T875	A0A480Q3I7_T875	1xPhospho [T3]; 1xOxidation [M8]; 1xTMTpro [K13]; 1xTMTpro [N-Term]
A0A480Q3I7	Myosin-1 isoform X1	-	EQDTSAHLER	T890	A0A480Q3I7_T890	1xPhospho [T4]; 1xTMTpro [N-Term]
A0A480Q3I7	Myosin-1 isoform X1	-	NMEQTVKDLQHR	T904	A0A480Q3I7_T904	1xPhospho [T5]; 1xOxidation [M2]; 1xTMTpro [K7]; 1xTMTpro [N-Term]
A0A480Q3I7	Myosin-1 isoform X1	-	VKNAYEESLDQLETLK	Y603	A0A480Q3I7_Y603	1xPhospho [Y5]; 2xTMTpro [K2; K16]; 1xTMTpro [N-Term]
A0A480QB50	Patatin-like phospholipase domain-containing protein 7 isoform X4	-	HSSLAPPQTSQDSSSPWLADQDGSR	S1326	A0A480QB50_S1326	1xPhospho [S3]; 1xTMTpro [N-Term]
A0A480QB50	Patatin-like phospholipase domain-containing protein 7 isoform X4	-	SHSSPLPSVHKDTLDER	S377	A0A480QB50_S377	1xPhospho [S3]; 1xTMTpro [K11]; 1xTMTpro [N-Term]
A0A480QEJ7	Pleckstrin homology domain-containing family A member 1 isoform X7	-	RLSNPCIQR	S308	A0A480QEJ7_S308	1xCarbamidomethyl [C6]; 1xPhospho [S3]; 1xTMTpro [N-Term]
A0A480QL86	Myosin-9	-	GAGDCSDEEVDGKADGAEAK	S1950	A0A480QL86_S1950	1xCarbamidomethyl [C5]; 1xPhospho [S6]; 2xTMTpro [K13; K20]; 1xTMTpro [N-Term]
A0A480QS83	Obscurin isoform IC	-	SHLSLAEVGTEEFLKK	S2006	A0A480QS83_S2006	1xPhospho [S4]; 2xTMTpro [K15; K16]; 1xTMTpro [N-Term]
A0A480QS83	Obscurin isoform IC	-	RDSRTDTFSYVFR	S2418	A0A480QS83_S2418	1xPhospho [S3]; 1xTMTpro [N-Term]
A0A480QS83	Obscurin isoform IC	-	GFLRPSASLPEEAEACPPTAAAPLPALPQGTQPPAAPGCVPR	S3317	A0A480QS83_S3317	2xCarbamidomethyl [C16; C39]; 1xPhospho [S6]; 1xTMTpro [N-Term]
A0A480QS83	Obscurin isoform IC	-	TEGPEKESPPR	S3920	A0A480QS83_S3920	1xPhospho [S8]; 1xTMTpro [K6]; 1xTMTpro [N-Term]
A0A480QS83	Obscurin isoform IC	-	AGTPSLVTYLK	T1294	A0A480QS83_T1294	1xPhospho [T3]; 1xTMTpro [K11]; 1xTMTpro [N-Term]
A0A480QS83	Obscurin isoform IC	-	SLDLDWPNTSSSSAQACSK	T3458	A0A480QS83_T3458	1xCarbamidomethyl [C17]; 1xPhospho [T9]; 1xTMTpro [K19]; 1xTMTpro [N-Term]
A0A480QS83	Obscurin isoform IC	-	DIPLPGRPDPPSTPGPAPQIGR	T3618	A0A480QS83_T3618	1xPhospho [T13]; 1xTMTpro [N-Term]
A0A480R601	Cysteine and glycine-rich protein 3	-	SLESTNVTDKDGELYCK	S156	A0A480R601_S156	1xCarbamidomethyl [C16]; 1xPhospho [S4]; 2xTMTpro [K10; K17]; 1xTMTpro [N-Term]
A0A480R601	Cysteine and glycine-rich protein 3	-	GIGYGQGAGCLSTDTGEHLGLQFQQSPKPAR	S81	A0A480R601_S81	1xCarbamidomethyl [C10]; 2xPhospho [S12; S26]; 1xTMTpro [K28]; 1xTMTpro [N-Term]
A0A480R6M5	Band 4.1-like protein 2 isoform f	-	HQASISELKR	S640	A0A480R6M5_S640	1xPhospho [S4]; 1xTMTpro [K9]; 1xTMTpro [N-Term]
A0A480R6M5	Band 4.1-like protein 2 isoform f	-	QKSYTLVVAK	S87	A0A480R6M5_S87	1xPhospho [S3]; 2xTMTpro [K2; K10]; 1xTMTpro [N-Term]
A0A480RL99	Signal recognition particle receptor subunit alpha isoform 1	-	VWALGGSANK	S253	A0A480RL99_S253	1xPhospho [S7]; 1xTMTpro [K10]; 1xTMTpro [N-Term]
A0A480S7L2	Transforming acidic coiled-coil-containing protein 2 isoform X9	-	RSSGVACASALPGSR	S1746	A0A480S7L2_S1746	1xCarbamidomethyl [C7]; 1xPhospho [S3]; 1xTMTpro [N-Term]
A0A480S7L2	Transforming acidic coiled-coil-containing protein 2 isoform X9	-	GFSSSSIDQLPGVSPADPR	S205	A0A480S7L2_S205	1xPhospho [S6]; 1xTMTpro [N-Term]
A0A480S7L2	Transforming acidic coiled-coil-containing protein 2 isoform X9	-	VQNSPPVGR	S2238	A0A480S7L2_S2238	1xPhospho [S4]; 1xTMTpro [N-Term]
A0A480S7L2	Transforming acidic coiled-coil-containing protein 2 isoform X9	-	LDNTPASPTR	S2329	A0A480S7L2_S2329	1xPhospho [S7]; 1xTMTpro [N-Term]
A0A480S836	Glucose-6-phosphate isomerase	-	LQTWYHEHRSDLNLR	S22	A0A480S836_S22	1xPhospho [S10]; 1xTMTpro [N-Term]
A0A480SCD0	Proteasome subunit alpha type	-	ITSPLMEPSSIEK	S62	A0A480SCD0_S62	1xPhospho [S9]; 1xOxidation [M6]; 1xTMTpro [K13]; 1xTMTpro [N-Term]
A0A480SCG7	Synaptopodin 2-like protein isoform X1	-	AESLQER	S264	A0A480SCG7_S264	1xPhospho [S3]; 1xTMTpro [N-Term]
A0A480SCG7	Synaptopodin 2-like protein isoform X1	-	SPSPTPSLPSSWK	S795	A0A480SCG7_S795	2xPhospho [S3; S7]; 1xTMTpro [K13]; 1xTMTpro [N-Term]
A0A480SCG7	Synaptopodin 2-like protein isoform X1	-	RFSTPAPQPTAEPLAPTVLAPR	S892	A0A480SCG7_S892	1xPhospho [S3]; 1xTMTpro [N-Term]
A0A480SCG7	Synaptopodin 2-like protein isoform X1	-	SLTNQSDWDSPYLDMELARPGSGAAEGQGPGQGGQLIEASGR	T347	A0A480SCG7_T347	1xPhospho [T3]; 1xOxidation [M15]; 1xTMTpro [N-Term]
A0A480SCG7	Synaptopodin 2-like protein isoform X1	-	TLPHVTPKTPPPMAPK	T706	A0A480SCG7_T706	1xPhospho [T9]; 2xTMTpro [K8; K16]; 1xTMTpro [N-Term]
A0A480SCG7	Synaptopodin 2-like protein isoform X1	-	TPPPMAPKTPPPMTPK	T714	A0A480SCG7_T714	1xPhospho [T9]; 2xTMTpro [K8; K16]; 1xTMTpro [N-Term]
A0A480SCG7	Synaptopodin 2-like protein isoform X1	-	TPPPMTPKTPPPVAPKPPTR	T722	A0A480SCG7_T722	1xPhospho [T9]; 2xTMTpro [K8; K16]; 1xTMTpro [N-Term]
A0A480SCG7	Synaptopodin 2-like protein isoform X1	-	FSTPAPQPTAEPLAPTVLAPR	T893	A0A480SCG7_T893	1xPhospho [T3]; 1xTMTpro [N-Term]
A0A480SCG7	Synaptopodin 2-like protein isoform X1	-	AATTLDEPIWR	T914	A0A480SCG7_T914	1xPhospho [T3]; 1xTMTpro [N-Term]
A0A480SIQ0	Golgin subfamily A member 4 isoform X2	-	TSSFTEQLDEGTPNR	S41	A0A480SIQ0_S41	1xPhospho [S3]; 1xTMTpro [N-Term]
A0A480SN35	Titin isoform X6	-	DMCSAQLSVKEPPK	S1826	A0A480SN35_S1826	1xCarbamidomethyl [C3]; 1xPhospho [S8]; 2xTMTpro [K10; K14]; 1xTMTpro [N-Term]
A0A480SN35	Titin isoform X6	-	APPVFTQKPSPVGALK	S1932	A0A480SN35_S1932	1xPhospho [S10]; 2xTMTpro [K8; K16]; 1xTMTpro [N-Term]
A0A480SN35	Titin isoform X6	-	AANEVGSDTCVCTVK	S2005	A0A480SN35_S2005	2xCarbamidomethyl [C10; C12]; 1xPhospho [S7]; 1xTMTpro [K15]; 1xTMTpro [N-Term]
A0A480SN35	Titin isoform X6	-	DKGDVIRESENTR	S2062	A0A480SN35_S2062	1xPhospho [S9]; 1xTMTpro [K2]; 1xTMTpro [N-Term]
A0A480SN35	Titin isoform X6	-	ECSAVLTVLEPAR	S2103	A0A480SN35_S2103	1xCarbamidomethyl [C2]; 1xPhospho [S3]; 1xTMTpro [N-Term]
A0A480SN35	Titin isoform X6	-	SNCTVSVHVSDR	S2202	A0A480SN35_S2202	1xCarbamidomethyl [C3]; 1xPhospho [S10]; 1xTMTpro [N-Term]
A0A480SN35	Titin isoform X6	-	EPPYFLEKPQSQDVNPNTR	S243	A0A480SN35_S243	1xPhospho [S11]; 1xTMTpro [K8]; 1xTMTpro [N-Term]
A0A480SN35	Titin isoform X6	-	ATNDVGSDTCVGSITLK	S2946	A0A480SN35_S2946	1xCarbamidomethyl [C10]; 1xPhospho [S7]; 1xTMTpro [K17]; 1xTMTpro [N-Term]
A0A480SN35	Titin isoform X6	-	GSSELVPGDR	S3279	A0A480SN35_S3279	1xPhospho [S2]; 1xTMTpro [N-Term]
A0A480SN35	Titin isoform X6	-	NGINISPSQR	S3376	A0A480SN35_S3376	1xPhospho [S6]; 1xTMTpro [N-Term]
A0A480SN35	Titin isoform X6	-	LSQTEPVTLIK	S4118	A0A480SN35_S4118	1xPhospho [S2]; 1xTMTpro [K11]; 1xTMTpro [N-Term]
A0A480SN35	Titin isoform X6	-	LVCGPHIASAK	S4204	A0A480SN35_S4204	1xCarbamidomethyl [C3]; 1xPhospho [S9]; 1xTMTpro [K11]; 1xTMTpro [N-Term]
A0A480SN35	Titin isoform X6	-	MFFASHTEEEEVSVTVPEVQR	S4719	A0A480SN35_S4719	1xPhospho [S5]; 1xTMTpro [N-Term]
A0A480SN35	Titin isoform X6	-	IQVAVSK	S4748	A0A480SN35_S4748	1xPhospho [S6]; 1xTMTpro [K7]; 1xTMTpro [N-Term]
A0A480SN35	Titin isoform X6	-	YTLTDKVSVFNLNINR	S475	A0A480SN35_S475	1xPhospho [S8]; 1xTMTpro [K6]; 1xTMTpro [N-Term]
A0A480SN35	Titin isoform X6	-	VSLKEPPSFVK	S510	A0A480SN35_S510	1xPhospho [S2]; 2xTMTpro [K4; K11]; 1xTMTpro [N-Term]
A0A480SN35	Titin isoform X6	-	AKSVDVTEKDPVTLECVVAGTPELR	S616	A0A480SN35_S616	1xCarbamidomethyl [C16]; 1xPhospho [S3]; 2xTMTpro [K2; K9]; 1xTMTpro [N-Term]
A0A480SN35	Titin isoform X6	-	YFSMSFENNVASFR	S657	A0A480SN35_S657	1xPhospho [S5]; 1xOxidation [M4]; 1xTMTpro [N-Term]
A0A480SN35	Titin isoform X6	-	VSNVAGDDACSGILTVK	S788	A0A480SN35_S788	1xCarbamidomethyl [C10]; 1xPhospho [S11]; 1xTMTpro [K17]; 1xTMTpro [N-Term]
A0A480SN35	Titin isoform X6	-	WFKDDVELASGPK	S839	A0A480SN35_S839	1xPhospho [S10]; 2xTMTpro [K3; K13]; 1xTMTpro [N-Term]
A0A480SN35	Titin isoform X6	-	DGLNITPSEK	T1494	A0A480SN35_T1494	1xPhospho [T6]; 1xTMTpro [K10]; 1xTMTpro [N-Term]
A0A480SN35	Titin isoform X6	-	TCILEILNSTKR	T1516	A0A480SN35_T1516	1xCarbamidomethyl [C2]; 1xPhospho [T10]; 1xTMTpro [K11]; 1xTMTpro [N-Term]
A0A480SN35	Titin isoform X6	-	ALVGGTAPMTIK	T265	A0A480SN35_T265	1xPhospho [T10]; 1xOxidation [M9]; 1xTMTpro [K12]; 1xTMTpro [N-Term]
A0A480SN35	Titin isoform X6	-	VTTGDTCTLECTVTGTPELTTK	T3079	A0A480SN35_T3079	2xCarbamidomethyl [C7; C11]; 1xPhospho [T16]; 1xTMTpro [K22]; 1xTMTpro [N-Term]
A0A480SN35	Titin isoform X6	-	AADSGTYICQLSNDVGIATSK	T317	A0A480SN35_T317	1xCarbamidomethyl [C9]; 1xPhospho [T19]; 1xTMTpro [K21]; 1xTMTpro [N-Term]
A0A480SN35	Titin isoform X6	-	TVTEEKIQVAVSK	T4739	A0A480SN35_T4739	1xPhospho [T3]; 2xTMTpro [K6; K13]; 1xTMTpro [N-Term]
A0A480SN35	Titin isoform X6	-	EVTVTEEKEWAYAR	T5057	A0A480SN35_T5057	1xPhospho [T3]; 1xTMTpro [K8]; 1xTMTpro [N-Term]
A0A480SN35	Titin isoform X6	-	AVPEAPTPVPK	T5314	A0A480SN35_T5314	1xPhospho [T7]; 1xTMTpro [K11]; 1xTMTpro [N-Term]
A0A480SN35	Titin isoform X6	-	VSCTTHLYVK	Y3330	A0A480SN35_Y3330	1xCarbamidomethyl [C3]; 1xPhospho [Y8]; 1xTMTpro [K10]; 1xTMTpro [N-Term]
A0A480SN35	Titin isoform X6	-	VDKGDTGQYTCYAVNEVGK	Y3693	A0A480SN35_Y3693	1xCarbamidomethyl [C11]; 1xPhospho [Y12]; 2xTMTpro [K3; K19]; 1xTMTpro [N-Term]
A0A480SN35	Titin isoform X6	-	VAGSQPISVAWYK	Y3751	A0A480SN35_Y3751	1xPhospho [Y12]; 1xTMTpro [K13]; 1xTMTpro [N-Term]
A0A480SY58	Far upstream element-binding protein 1 isoform X9	-	CLSLVMDDELENEAK	S211	A0A480SY58_S211	1xCarbamidomethyl [C1]; 1xPhospho [S3]; 1xOxidation [M6]; 1xTMTpro [K15]; 1xTMTpro [N-Term]
A0A480SY58	Far upstream element-binding protein 1 isoform X9	-	LKLSFEEIER	S298	A0A480SY58_S298	1xPhospho [S4]; 1xTMTpro [K2]; 1xTMTpro [N-Term]
A0A480SY58	Far upstream element-binding protein 1 isoform X9	-	TISQESLTPGK	S350	A0A480SY58_S350	1xPhospho [S3]; 1xTMTpro [K11]; 1xTMTpro [N-Term]
A0A480T734	Nesprin-1 isoform 4 (Nesprin-1 alpha 2)-like	-	SKTPPGPELDSSYR	T515	A0A480T734_T515	1xPhospho [T3]; 1xTMTpro [K2]; 1xTMTpro [N-Term]
A0A480TAI8	Caldesmon isoform X1	-	QKEFDPTIADASSSPPSR	S129	A0A480TAI8_S129	1xPhospho [S12]; 1xTMTpro [K2]; 1xTMTpro [N-Term]
A0A480TAI8	Caldesmon isoform X1	-	QKEFDPTIADASSSPPSRR	S131	A0A480TAI8_S131	1xPhospho [S14]; 1xTMTpro [K2]; 1xTMTpro [N-Term]
A0A480TEI8	Monocarboxylate transporter 1	-	SKESLQEAEK	S213	A0A480TEI8_S213	1xPhospho [S4]; 2xTMTpro [K2; K10]; 1xTMTpro [N-Term]
A0A480TEY7	Myocyte-specific enhancer factor 2C	MEF2C	NSPGLLVSPGNLNK	S220	A0A480TEY7_S220	1xPhospho [S2]; 1xTMTpro [K14]; 1xTMTpro [N-Term]
A0A480TFN0	Stromal interaction molecule 2	-	SIVPSSPQSQR	S621	A0A480TFN0_S621	1xPhospho [S6]; 1xTMTpro [N-Term]
A0A480TW51	Histone H1.1	-	GTGASGSFK	S102	A0A480TW51_S102	1xPhospho [S5]; 1xTMTpro [K9]; 1xTMTpro [N-Term]
A0A480TW51	Histone H1.1	-	KASGPPVSELITK	S36	A0A480TW51_S36	1xPhospho [S3]; 1xTMTpro [K13]; 1xTMTpro [N-Term]
A0A480TYB1	Protein phosphatase Slingshot homolog 3	-	RQSFAVLR	S38	A0A480TYB1_S38	1xPhospho [S3]; 1xTMTpro [N-Term]
A0A480TYC4	Protein scribble homolog isoform a	-	SEAASCRPEPRPPSPSPPPSVEEK	S506	A0A480TYC4_S506	1xCarbamidomethyl [C6]; 1xPhospho [S14]; 1xTMTpro [K24]; 1xTMTpro [N-Term]
A0A480UCZ8	Non-specific serine/threonine protein kinase	-	RASDTSLTQGIVAFR	S587	A0A480UCZ8_S587	1xPhospho [S3]; 1xTMTpro [N-Term]
A0A480UES1	78 kDa glucose-regulated protein	-	NQLTSNPENTVFDAK	T85	A0A480UES1_T85	1xPhospho [T4]; 1xTMTpro [K15]; 1xTMTpro [N-Term]
A0A480UVG4	DNA-directed RNA polymerase subunit	-	YSPTSPTYSPTSPK	S1885	A0A480UVG4_S1885	1xPhospho [S5]; 1xTMTpro [K14]; 1xTMTpro [N-Term]
A0A480VUT1	Carboxymethylenebutenolidase homolog	-	TFSGQTHGFVHR	S208	A0A480VUT1_S208	1xPhospho [S3]; 1xTMTpro [N-Term]
A0A480VY28	Ras-related protein Rab-12	-	RPAGGGGLGTGSPALSGGQAR	S110	A0A480VY28_S110	1xPhospho [S12]; 1xTMTpro [N-Term]
A0A480W0D4	Heterogeneous nuclear ribonucleoprotein A3 isoform a	-	SSGSPYGGGYGSGGGSGGYGSR	S358	A0A480W0D4_S358	1xPhospho [S4]; 1xTMTpro [N-Term]
A0A480W6B7	Tyrosine-protein kinase BAZ1B isoform X1	-	AASPDEDYCPR	S947	A0A480W6B7_S947	1xCarbamidomethyl [C9]; 1xPhospho [S3]; 1xTMTpro [N-Term]
A0A480WGH0	Protein FAM53C isoform 1	-	GSGGGGGPQVPHQSPPKR	S145	A0A480WGH0_S145	1xPhospho [S14]; 1xTMTpro [K17]; 1xTMTpro [N-Term]
A0A480WGH0	Protein FAM53C isoform 1	-	LRPSLDFDK	S282	A0A480WGH0_S282	1xPhospho [S4]; 1xTMTpro [K9]; 1xTMTpro [N-Term]
A0A480WPE1	Ras GTPase-activating protein 4 isoform 1	-	SLSLQAPPVK	S355	A0A480WPE1_S355	1xPhospho [S3]; 1xTMTpro [K10]; 1xTMTpro [N-Term]
A0A480WX31	Tight junction protein ZO-1 isoform e	-	TPSPEAAHTVLR	S978	A0A480WX31_S978	1xPhospho [S3]; 1xTMTpro [N-Term]
A0A480WZ84	Eukaryotic elongation factor 2 kinase	-	DSENSGDSGYPSEK	S525	A0A480WZ84_S525	1xPhospho [S12]; 1xTMTpro [K14]; 1xTMTpro [N-Term]
A0A480WZ84	Eukaryotic elongation factor 2 kinase	-	LHLPRPSAVALEVQR	S580	A0A480WZ84_S580	1xPhospho [S7]; 1xTMTpro [N-Term]
A0A480WZ84	Eukaryotic elongation factor 2 kinase	-	LLQSAKTILR	T428	A0A480WZ84_T428	1xPhospho [T7]; 1xTMTpro [K6]; 1xTMTpro [N-Term]
A0A480X8T8	L-lactate dehydrogenase	-	LVVITAGAR	T137	A0A480X8T8_T137	1xPhospho [T5]; 1xTMTpro [N-Term]
A0A480X8T8	L-lactate dehydrogenase	-	QVVDSAYEVIK	Y281	A0A480X8T8_Y281	1xPhospho [Y7]; 1xTMTpro [K11]; 1xTMTpro [N-Term]
A0A480XTF6	GTPase-activating protein and VPS9 domain-containing protein 1 isoform X5	-	SRSSDIVSSVR	S902	A0A480XTF6_S902	1xPhospho [S3]; 1xTMTpro [N-Term]
A0A480XZ74	E3 ubiquitin-protein ligase UBR4 isoform X21 (Fragment)	-	HVTLPSSPR	S2331	A0A480XZ74_S2331	1xPhospho [S7]; 1xTMTpro [N-Term]
A0A480Y1J7	Cytochrome-b5 reductase (Fragment)	-	HVYLSAR	Y173	A0A480Y1J7_Y173	1xPhospho [Y3]; 1xTMTpro [N-Term]
A0A480YNX2	Spectrin beta chain	-	RPPSPEPSTK	S2111	A0A480YNX2_S2111	1xPhospho [S4]; 1xTMTpro [K10]; 1xTMTpro [N-Term]
A0A480YT69	Pericentriolar material 1 protein isoform X9	-	VTNDISPESSPGVGR	S65	A0A480YT69_S65	1xPhospho [S6]; 1xTMTpro [N-Term]
A0A480YT79	Leucine-rich repeat-containing protein 47	-	YTLENKEESSLSDPEADAEAGPPSDAR	S520	A0A480YT79_S520	1xPhospho [S12]; 1xTMTpro [K6]; 1xTMTpro [N-Term]
A0A480YWX1	Aspartate aminotransferase (Fragment)	-	QIASVMK	S200	A0A480YWX1_S200	1xPhospho [S4]; 1xOxidation [M6]; 1xTMTpro [K7]; 1xTMTpro [N-Term]
A0A480YWX1	Aspartate aminotransferase (Fragment)	-	NLDYVATSIHEAVTK	T392	A0A480YWX1_T392	1xPhospho [T7]; 1xTMTpro [K15]; 1xTMTpro [N-Term]
A0A480Z467	Neuroblast differentiation-associated protein AHNAK isoform X1	-	VKGSLDVSAPK	S1086	A0A480Z467_S1086	1xPhospho [S4]; 2xTMTpro [K2; K11]; 1xTMTpro [N-Term]
A0A480Z467	Neuroblast differentiation-associated protein AHNAK isoform X1	-	APSISMPDVDLNLK	S1334	A0A480Z467_S1334	1xPhospho [S3]; 1xOxidation [M6]; 1xTMTpro [K14]; 1xTMTpro [N-Term]
A0A480Z467	Neuroblast differentiation-associated protein AHNAK isoform X1	-	LKSEDGVEGGPGETQSR	S136	A0A480Z467_S136	1xPhospho [S3]; 1xTMTpro [K2]; 1xTMTpro [N-Term]
A0A480Z467	Neuroblast differentiation-associated protein AHNAK isoform X1	-	AGSISASGPELQGAGHSK	S226	A0A480Z467_S226	1xPhospho [S3]; 1xTMTpro [K18]; 1xTMTpro [N-Term]
A0A480Z467	Neuroblast differentiation-associated protein AHNAK isoform X1	-	VGSPDVSISAK	S253	A0A480Z467_S253	1xPhospho [S3]; 1xTMTpro [K11]; 1xTMTpro [N-Term]
A0A480Z467	Neuroblast differentiation-associated protein AHNAK isoform X1	-	VDVKTPDVEVQGADWSLK	T1114	A0A480Z467_T1114	1xPhospho [T5]; 2xTMTpro [K4; K18]; 1xTMTpro [N-Term]
A0A480Z486	Dystrophin isoform X7	-	EEHFQLHHQMHYSQQR	S275	A0A480Z486_S275	1xPhospho [S13]; 1xOxidation [M10]; 1xTMTpro [N-Term]
A0A480ZDU2	Palmdelphin	-	SQLSPGEAPVGK	S370	A0A480ZDU2_S370	1xPhospho [S4]; 1xTMTpro [K12]; 1xTMTpro [N-Term]
A0A481A014	Lymphocyte-specific protein 1 isoform 1 (Fragment)	-	LIDRTESLHR	S217	A0A481A014_S217	1xPhospho [S7]; 1xTMTpro [N-Term]
A0A481AJX6	Disco-interacting protein 2 homolog C	-	YRSDVHTEAVQAALAK	S89	A0A481AJX6_S89	1xPhospho [S3]; 1xTMTpro [K16]; 1xTMTpro [N-Term]
A0A481AUZ6	Zyxin	-	GPPAPSPTPK	S257	A0A481AUZ6_S257	1xPhospho [S6]; 1xTMTpro [K10]; 1xTMTpro [N-Term]
A0A481AX92	Myosin-1 isoform X1	-	TEELEEEIEAERASR	S1132	A0A481AX92_S1132	1xPhospho [S14]; 1xTMTpro [N-Term]
A0A481AX92	Myosin-1 isoform X1	-	YKVLNASAIPEGQFIDSK	S732	A0A481AX92_S732	1xPhospho [S7]; 2xTMTpro [K2; K18]; 1xTMTpro [N-Term]
A0A481AX92	Myosin-1 isoform X1	-	VLNASAIPEGQFIDSKK	S742	A0A481AX92_S742	1xPhospho [S15]; 2xTMTpro [K16; K17]; 1xTMTpro [N-Term]
A0A481AX92	Myosin-1 isoform X1	-	LLGSIDIDHTQYK	T758	A0A481AX92_T758	1xPhospho [T10]; 1xTMTpro [K13]; 1xTMTpro [N-Term]
A0A481AX92	Myosin-1 isoform X1	-	AAYLQGLNSADLLK	Y389	A0A481AX92_Y389	1xPhospho [Y3]; 1xTMTpro [K14]; 1xTMTpro [N-Term]
A0A481AZQ9	Striated muscle preferentially expressed protein kinase	-	MPSIPEEPEQGELER	S1111	A0A481AZQ9_S1111	1xPhospho [S3]; 1xTMTpro [N-Term]
A0A481AZQ9	Striated muscle preferentially expressed protein kinase	-	RLSDFYDIHQEIGR	S1537	A0A481AZQ9_S1537	1xPhospho [S3]; 1xTMTpro [N-Term]
A0A481AZQ9	Striated muscle preferentially expressed protein kinase	-	APSKDQEAPSPQALPSSGQEPPSGPSPR	S1920	A0A481AZQ9_S1920	1xPhospho [S3]; 1xTMTpro [K4]; 1xTMTpro [N-Term]
A0A481AZQ9	Striated muscle preferentially expressed protein kinase	-	RGSSAESALPR	S1953	A0A481AZQ9_S1953	2xPhospho [S3; S4]; 1xTMTpro [N-Term]
A0A481AZQ9	Striated muscle preferentially expressed protein kinase	-	RGSSAESALPR	S1954	A0A481AZQ9_S1954	2xPhospho [S3; S4]; 1xTMTpro [N-Term]
A0A481AZQ9	Striated muscle preferentially expressed protein kinase	-	HLPGSPSSVPQSGLHREEPDLQPQPASEAPR	S208	A0A481AZQ9_S208	1xPhospho [S5]; 1xTMTpro [N-Term]
A0A481AZQ9	Striated muscle preferentially expressed protein kinase	-	LQESPSLSALSEAQPPSPVRPSAPKPSAPK	S2105	A0A481AZQ9_S2105	1xPhospho [S6]; 2xTMTpro [K25; K30]
A0A481AZQ9	Striated muscle preferentially expressed protein kinase	-	LQESPSLSALSEAQPPSPVRPSAPKPSAPK	S2110	A0A481AZQ9_S2110	2xPhospho [S11; S17]; 2xTMTpro [K25; K30]
A0A481AZQ9	Striated muscle preferentially expressed protein kinase	-	LQESPSLSALSEAQPPSPVRPSAPKPSAPK	S2116	A0A481AZQ9_S2116	2xPhospho [S11; S17]; 2xTMTpro [K25; K30]
A0A481AZQ9	Striated muscle preferentially expressed protein kinase	-	RLSLSLSQR	S2348	A0A481AZQ9_S2348	2xPhospho [S5; S]; 1xTMTpro [N-Term]
A0A481AZQ9	Striated muscle preferentially expressed protein kinase	-	GSPVLAVR	S2384	A0A481AZQ9_S2384	1xPhospho [S2]; 1xTMTpro [N-Term]
A0A481AZQ9	Striated muscle preferentially expressed protein kinase	-	RLSSTLER	S2394	A0A481AZQ9_S2394	1xPhospho [S3]; 1xTMTpro [N-Term]
A0A481AZQ9	Striated muscle preferentially expressed protein kinase	-	ATSEGESLR	S2432	A0A481AZQ9_S2432	1xPhospho [S3]; 1xTMTpro [N-Term]
A0A481AZQ9	Striated muscle preferentially expressed protein kinase	-	SALLPPPSPR	S251	A0A481AZQ9_S251	1xPhospho [S8]; 1xTMTpro [N-Term]
A0A481AZQ9	Striated muscle preferentially expressed protein kinase	-	SESDFPPVFHIK	S2516	A0A481AZQ9_S2516	1xPhospho [S3]; 1xTMTpro [K12]; 1xTMTpro [N-Term]
A0A481AZQ9	Striated muscle preferentially expressed protein kinase	-	SSPRPEGTTLR	S2887	A0A481AZQ9_S2887	1xPhospho [S2]; 1xTMTpro [N-Term]
A0A481AZQ9	Striated muscle preferentially expressed protein kinase	-	QSALGRSPR	S328	A0A481AZQ9_S328	1xPhospho [S7]; 1xTMTpro [N-Term]
A0A481AZQ9	Striated muscle preferentially expressed protein kinase	-	ARSLEQPK	S373	A0A481AZQ9_S373	1xPhospho [S3]; 1xTMTpro [K8]; 1xTMTpro [N-Term]
A0A481AZQ9	Striated muscle preferentially expressed protein kinase	-	QRSPASDLELR	S424	A0A481AZQ9_S424	1xPhospho [S3]; 1xTMTpro [N-Term]
A0A481AZQ9	Striated muscle preferentially expressed protein kinase	-	APSPREPGEPPLFSQPSTPK	S465	A0A481AZQ9_S465	1xPhospho [S3]; 1xTMTpro [K20]; 1xTMTpro [N-Term]
A0A481AZQ9	Striated muscle preferentially expressed protein kinase	-	ALSPVAAQPPPPSAAGKPGDEPGRPR	S488	A0A481AZQ9_S488	1xPhospho [S3]; 1xTMTpro [K17]; 1xTMTpro [N-Term]
A0A481AZQ9	Striated muscle preferentially expressed protein kinase	-	AIQECRSPVPAATADPPETR	S548	A0A481AZQ9_S548	1xCarbamidomethyl [C5]; 1xPhospho [S7]; 1xTMTpro [N-Term]
A0A481B0D2	Non-specific serine/threonine protein kinase	-	APVASTHSISSATTPDR	T541	A0A481B0D2_T541	1xPhospho [T6]; 1xTMTpro [N-Term]
A0A481B7N0	Striated muscle preferentially expressed protein kinase	-	DQEAPSPQALPSSGQEPPSGSSPR	S1943	A0A481B7N0_S1943	1xPhospho [S22]; 1xTMTpro [N-Term]
A0A481BGK8	Rho GTPase-activating protein 17 isoform 1	-	SSATNFQGLPSK	S162	A0A481BGK8_S162	1xPhospho [S2]; 1xTMTpro [K12]; 1xTMTpro [N-Term]
A0A481BGK8	Rho GTPase-activating protein 17 isoform 1	-	SPSPPTQPPGQAPGQPGATSQLSAPR	S675	A0A481BGK8_S675	1xPhospho [S3]; 1xTMTpro [N-Term]
A0A481BS15	Carbonyl reductase NADPH 1 isoform 1	-	ALNNCSPELQQK	S151	A0A481BS15_S151	1xCarbamidomethyl [C5]; 1xPhospho [S6]; 1xTMTpro [K12]; 1xTMTpro [N-Term]
A0A481C6W8	Protein Smaug homolog 1 isoform 2	-	AYSSPTTTPEAR	S332	A0A481C6W8_S332	1xPhospho [S4]; 1xTMTpro [N-Term]
A0A481CNC7	Calpain-3	-	SPGPMPQAAQGK	S19	A0A481CNC7_S19	1xPhospho [S1]; 1xOxidation [M5]; 1xTMTpro [K12]
A0A481CT81	Bromodomain-containing protein 3 isoform X1	-	SESPPPLSDPK	S263	A0A481CT81_S263	1xPhospho [S3]; 1xTMTpro [K11]; 1xTMTpro [N-Term]
A0A481CYB2	Actin, alpha skeletal muscle	-	AVFPSIVGRPR	S35	A0A481CYB2_S35	1xPhospho [S5]; 1xTMTpro [N-Term]
A0A481CYB2	Actin, alpha skeletal muscle	-	HQGVMVGMGQKDSYVGDEAQSKR	S54	A0A481CYB2_S54	1xPhospho [S13]; 2xTMTpro [K11; K22]; 1xTMTpro [N-Term]
A0A481CYB2	Actin, alpha skeletal muscle	-	TTGIVLDSGDGVTHNVPIYEGYALPHAIMR	T151	A0A481CYB2_T151	1xPhospho [T2]; 1xTMTpro [N-Term]
A0A481CZZ1	Talin-1	-	VLVQNAAGSQEK	S2040	A0A481CZZ1_S2040	1xPhospho [S9]; 1xTMTpro [K12]; 1xTMTpro [N-Term]
A0A481D1J3	Voltage-dependent anion-selective channel protein 3 (Fragment)	-	ICDYGLTFTQK	T21	A0A481D1J3_T21	1xCarbamidomethyl [C2]; 1xPhospho [T7]; 1xTMTpro [K11]; 1xTMTpro [N-Term]
A0A481D1R4	Malate dehydrogenase (Fragment)	-	AGAGSATLSMAYAGAR	S246	A0A481D1R4_S246	1xPhospho [S5]; 1xOxidation [M10]; 1xTMTpro [N-Term]
A0A481D1R4	Malate dehydrogenase (Fragment)	-	IQEAGTEVVK	T235	A0A481D1R4_T235	1xPhospho [T6]; 1xTMTpro [K10]; 1xTMTpro [N-Term]
A0A481D3M6	BCL2-associated athanogene 6	-	ENASPAPGTTAEEAMSR	S969	A0A481D3M6_S969	1xPhospho [S4]; 1xOxidation [M15]; 1xTMTpro [N-Term]
A0A481DKS1	ElaC homolog protein 2 (Fragment)	-	EGEQAAGTPQPASSPERPSAQPAADPGSAEGEQRPAK	S227	A0A481DKS1_S227	1xPhospho [S13]; 1xTMTpro [K37]; 1xTMTpro [N-Term]
A0A481DN55	Phosphoacetylglucosamine mutase	-	AFVRPSGTEDVVR	S498	A0A481DN55_S498	1xPhospho [S6]; 1xTMTpro [N-Term]
A0A481DN55	Phosphoacetylglucosamine mutase	-	STIGVMVTASHNPEDDNGVK	S64	A0A481DN55_S64	1xPhospho [S10]; 1xOxidation [M6]; 1xTMTpro [K20]; 1xTMTpro [N-Term]
A0A481DS39	Src substrate cortactin isoform a	-	AQKPTPPASPTPQPAPERPPSSPVYEDAAPLQAEPSYR	S140	A0A481DS39_S140	1xPhospho [S22]; 1xTMTpro [K3]; 1xTMTpro [N-Term]
A0A481DS39	Src substrate cortactin isoform a	-	AQKPTPPASPTPQPAPERPPSSPVYEDAAPLQAEPSYR	T123	A0A481DS39_T123	2xPhospho [T5; T11]; 1xTMTpro [K3]; 1xTMTpro [N-Term]
A0A481DS39	Src substrate cortactin isoform a	-	AQKPTPPASPTPQPAPERPPSSPVYEDAAPLQAEPSYR	T129	A0A481DS39_T129	2xPhospho [T5; T11]; 1xTMTpro [K3]; 1xTMTpro [N-Term]
A0A4X1SDH0	PDZ domain-containing protein	PDLIM7	YTFVPSASLNK	S111	A0A4X1SDH0_S111	1xPhospho [S8]; 1xTMTpro [K11]; 1xTMTpro [N-Term]
A0A4X1SDH8	Ubiquitin carboxyl-terminal hydrolase	MINDY1	GPGAEGGRGSPENQR	S382	A0A4X1SDH8_S382	1xPhospho [S10]; 1xTMTpro [N-Term]
A0A4X1SE35	HTH cro/C1-type domain-containing protein	EDF1	LDRETEELHHDR	T120	A0A4X1SE35_T120	1xPhospho [T5]; 1xTMTpro [N-Term]
A0A4X1SE41	Uncharacterized protein	CLASP1	SRSDIDVNAAASAK	S600	A0A4X1SE41_S600	1xPhospho [S3]; 1xTMTpro [K14]; 1xTMTpro [N-Term]
A0A4X1SE41	Uncharacterized protein	CLASP1	RQSSGSATNVASTPSDSR	S646	A0A4X1SE41_S646	1xPhospho [S3]; 1xTMTpro [N-Term]
A0A4X1SED5	Diacylglycerol kinase	DGKZ	RLSQQRPSGQHPNPGGR	S215	A0A4X1SED5_S215	1xPhospho [S3]; 1xTMTpro [N-Term]
A0A4X1SEG0	Uncharacterized protein	PDLIM7	VQTPDKQPLRPLVPDASK	T153	A0A4X1SEG0_T153	1xPhospho [T3]; 2xTMTpro [K6; K18]; 1xTMTpro [N-Term]
A0A4X1SEH4	Thioredoxin domain-containing protein	TMX1	SVGPSLATDKS	S347	A0A4X1SEH4_S347	1xPhospho [S5]; 1xTMTpro [K10]; 1xTMTpro [N-Term]
A0A4X1SEH7	Peroxisomal membrane protein PEX16	-	TLQNTPSLHSR	S183	A0A4X1SEH7_S183	1xPhospho [S7]; 1xTMTpro [N-Term]
A0A4X1SEM4	Serine/threonine-protein phosphatase 2A 56 kDa regulatory subunit	PPP2R5D	RKSELPQDVYTIK	S546	A0A4X1SEM4_S546	1xPhospho [S3]; 2xTMTpro [K2; K13]; 1xTMTpro [N-Term]
A0A4X1SER7	SRA1 domain-containing protein	-	STAAAEQNQTLPGIPHTP	T282	A0A4X1SER7_T282	1xPhospho [T17]; 1xTMTpro [N-Term]
A0A4X1SEY7	Uncharacterized protein	-	RPSLGELLLR	S872	A0A4X1SEY7_S872	1xPhospho [S3]; 1xTMTpro [N-Term]
A0A4X1SG65	Calcium-transporting ATPase	ATP2B1	RQPSIASQHHDIR	S1076	A0A4X1SG65_S1076	2xPhospho [S4; S7]; 1xTMTpro [N-Term]
A0A4X1SG65	Calcium-transporting ATPase	ATP2B1	NSLKEANHDGDFGITLAELR	S17	A0A4X1SG65_S17	1xPhospho [S2]; 1xTMTpro [K4]; 1xTMTpro [N-Term]
A0A4X1SGJ0	Uncharacterized protein	WDR1	SIQCLTVHK	T327	A0A4X1SGJ0_T327	1xCarbamidomethyl [C4]; 1xPhospho [T6]; 1xTMTpro [K9]; 1xTMTpro [N-Term]
A0A4X1SH83	Uncharacterized protein	-	RSSVFEDK	S240	A0A4X1SH83_S240	1xPhospho [S2]; 1xTMTpro [K8]; 1xTMTpro [N-Term]
A0A4X1SIQ1	Uncharacterized protein	TNNI1	NVEAMSGMEGR	S169	A0A4X1SIQ1_S169	1xPhospho [S6]; 2xOxidation [M5; M8]; 1xTMTpro [N-Term]
A0A4X1SJ12	Nop domain-containing protein	NOP56	AFSKEELVSSDLEER	S521	A0A4X1SJ12_S521	1xPhospho [S10]; 1xTMTpro [K4]; 1xTMTpro [N-Term]
A0A4X1SJC7	Hormone-sensitive lipase	LIPE	SVSEAALAQPEGPLGTDSLK	S605	A0A4X1SJC7_S605	1xPhospho [S3]; 1xTMTpro [K20]; 1xTMTpro [N-Term]
A0A4X1SJV9	Uncharacterized protein	-	SSGLRNSATGYR	S77	A0A4X1SJV9_S77	1xPhospho [S7]; 1xTMTpro [N-Term]
A0A4X1SK04	NSFL1 cofactor p47	NSFL1C	FYAGGSER	S99	A0A4X1SK04_S99	1xPhospho [S6]; 1xTMTpro [N-Term]
A0A4X1SK88	Fibrillin-1	FBN1	GSPEPPASGEMDDNSLSPEACYECK	S2702	A0A4X1SK88_S2702	2xCarbamidomethyl [C21; C24]; 1xPhospho [S8]; 1xTMTpro [K25]; 1xTMTpro [N-Term]
A0A4X1SL16	Tankyrase_bdg_C domain-containing protein	-	QSGESLAPESPSPDSSATSTR	S142	A0A4X1SL16_S142	1xPhospho [S12]; 1xTMTpro [N-Term]
A0A4X1SMR5	Uncharacterized protein	-	DSSGDNNNPGSPTVSNFR	S42	A0A4X1SMR5_S42	1xPhospho [S11]; 1xTMTpro [N-Term]
A0A4X1SMR5	Uncharacterized protein	-	QDSLEPVLR	S73	A0A4X1SMR5_S73	1xPhospho [S3]; 1xTMTpro [N-Term]
A0A4X1SNG3	Vacuolar fusion protein MON1 homolog	-	SYEDLTESEDGAASGESPK	Y61	A0A4X1SNG3_Y61	1xPhospho [Y2]; 1xTMTpro [K19]; 1xTMTpro [N-Term]
A0A4X1SNG6	CMP/dCMP-type deaminase domain-containing protein	APOBEC2	NVEYSSGR	S62	A0A4X1SNG6_S62	1xPhospho [S5]; 1xTMTpro [N-Term]
A0A4X1SNT7	PH domain-containing protein	-	SQPTSIPGSPK	S405	A0A4X1SNT7_S405	1xPhospho [S9]; 1xTMTpro [K11]; 1xTMTpro [N-Term]
A0A4X1SNT7	PH domain-containing protein	-	TLQPPESPR	S467	A0A4X1SNT7_S467	1xPhospho [S7]; 1xTMTpro [N-Term]
A0A4X1SPR8	Uncharacterized protein	-	RAPSPLPK	S126	A0A4X1SPR8_S126	1xPhospho [S4]; 1xTMTpro [K8]; 1xTMTpro [N-Term]
A0A4X1SR40	Uncharacterized protein	-	TNSPDLDSQALSHSSGTDR	S540	A0A4X1SR40_S540	1xPhospho [S3]; 1xTMTpro [N-Term]
A0A4X1SRF3	Metavinculin	VCL	GQGASPVAMQK	S346	A0A4X1SRF3_S346	1xPhospho [S5]; 1xOxidation [M9]; 1xTMTpro [K11]; 1xTMTpro [N-Term]
A0A4X1SRF3	Metavinculin	VCL	AQQVSQGLDVLTAK	S357	A0A4X1SRF3_S357	1xPhospho [S5]; 1xTMTpro [K14]; 1xTMTpro [N-Term]
A0A4X1SRY2	Phosphorylase b kinase regulatory subunit	-	IFQASRPSFHLLDSPHPSR	S702	A0A4X1SRY2_S702	1xPhospho [S8]; 1xTMTpro [N-Term]
A0A4X1SRY2	Phosphorylase b kinase regulatory subunit	-	EFGVERSVRPTDSNISPAISIHEIGAVGATK	S945	A0A4X1SRY2_S945	1xPhospho [S7]; 1xTMTpro [K31]; 1xTMTpro [N-Term]
A0A4X1SRY2	Phosphorylase b kinase regulatory subunit	-	SVRPTDSNISPAISIHEIGAVGATK	S958	A0A4X1SRY2_S958	2xPhospho [S14; T/S]; 1xTMTpro [K25]; 1xTMTpro [N-Term]
A0A4X1ST56	Ribosomal protein S6 kinase	RPS6KB1	TPVSPVK	S424	A0A4X1ST56_S424	1xPhospho [S4]; 1xTMTpro [K7]; 1xTMTpro [N-Term]
A0A4X1STL7	Pinin_SDK_N domain-containing protein	PNN	RGFSDSGGGPPAK	S66	A0A4X1STL7_S66	1xPhospho [S4]; 1xTMTpro [K13]; 1xTMTpro [N-Term]
A0A4X1STX1	Ceramide transfer protein	CERT1	FVQKPYSR	S503	A0A4X1STX1_S503	1xPhospho [S7]; 1xTMTpro [K4]; 1xTMTpro [N-Term]
A0A4X1SUA4	Uncharacterized protein	MIA2	SFNMPSLDKVDGPVSSEMESNR	S612	A0A4X1SUA4_S612	1xPhospho [S6]; 1xOxidation [M18]; 1xTMTpro [K9]; 1xTMTpro [N-Term]
A0A4X1SUH4	BAG domain-containing protein	-	SQSPAASDCSSSSSSASLPSSSGR	S193	A0A4X1SUH4_S193	1xCarbamidomethyl [C9]; 1xPhospho [S3]; 1xTMTpro [N-Term]
A0A4X1SUH4	BAG domain-containing protein	-	TTWAASPFRSPVR	S289	A0A4X1SUH4_S289	1xPhospho [S10]; 1xTMTpro [N-Term]
A0A4X1SUH4	BAG domain-containing protein	-	EPSPVPQPENKPESKPGPAGPDLLPGHIPIQVIR	S333	A0A4X1SUH4_S333	1xPhospho [S3]; 2xTMTpro [K11; K15]; 1xTMTpro [N-Term]
A0A4X1SUH4	BAG domain-containing protein	-	VSSAPAPSPPSPAPPAVPSSPKNVAAEER	S397	A0A4X1SUH4_S397	2xPhospho [S11; S19]; 1xTMTpro [K22]; 1xTMTpro [N-Term]
A0A4X1SUH4	BAG domain-containing protein	-	VSSAPAPSPPSPAPPAVPSSPKNVAAEER	S406	A0A4X1SUH4_S406	1xPhospho [S20]; 1xTMTpro [K22]; 1xTMTpro [N-Term]
A0A4X1SUH4	BAG domain-containing protein	-	AAPSPAPAEATPPKPGEAEVPAK	S419	A0A4X1SUH4_S419	1xPhospho [S4]; 2xTMTpro [K14; K23]; 1xTMTpro [N-Term]
A0A4X1SW39	Sodium/potassium-transporting ATPase subunit alpha	ATP1A1	NLEAVETLGSTSTICSDKTGTLTQNR	T373	A0A4X1SW39_T373	1xCarbamidomethyl [C15]; 1xPhospho [T19]; 1xTMTpro [K18]; 1xTMTpro [N-Term]
A0A4X1SW44	Uncharacterized protein	SOS1	SASVSSISLTK	S1038	A0A4X1SW44_S1038	1xPhospho [S3]; 1xTMTpro [K11]; 1xTMTpro [N-Term]
A0A4X1SWS2	Zinc finger CCCH domain-containing protein 14	ZC3H14	DLVQPDKPASPK	S220	A0A4X1SWS2_S220	1xPhospho [S10]; 2xTMTpro [K7; K12]; 1xTMTpro [N-Term]
A0A4X1SX44	Transgelin	TAGLN	GASQAGMTGYGRPR	S186	A0A4X1SX44_S186	1xPhospho [S3]; 1xOxidation [M7]; 1xTMTpro [N-Term]
A0A4X1SX49	Uncharacterized protein	TSC22D2	HSNTFDQTAER	T207	A0A4X1SX49_T207	1xPhospho [T4]; 1xTMTpro [N-Term]
A0A4X1SYJ5	Uncharacterized protein	-	RGSASAPQEEHTKEELLLDWR	S43	A0A4X1SYJ5_S43	1xPhospho [S3]; 1xTMTpro [K13]; 1xTMTpro [N-Term]
A0A4X1SYT7	AMP deaminase	AMPD1	LSHIDEYISTSPTYQTVPDFQR	S106	A0A4X1SYT7_S106	1xPhospho [S11]; 1xTMTpro [N-Term]
A0A4X1SYT7	AMP deaminase	AMPD1	HLDDATRSFAEK	S19	A0A4X1SYT7_S19	1xPhospho [S8]; 1xTMTpro [K12]; 1xTMTpro [N-Term]
A0A4X1SYT7	AMP deaminase	AMPD1	VFASEVK	S27	A0A4X1SYT7_S27	1xPhospho [S4]; 1xTMTpro [K7]; 1xTMTpro [N-Term]
A0A4X1SYT7	AMP deaminase	AMPD1	TISLSVPQSEASSTK	S83	A0A4X1SYT7_S83	2xPhospho [S3; S5]; 1xTMTpro [K15]; 1xTMTpro [N-Term]
A0A4X1SYT7	AMP deaminase	AMPD1	TISLSVPQSEASSTK	S85	A0A4X1SYT7_S85	2xPhospho [S3; S5]; 1xTMTpro [K15]; 1xTMTpro [N-Term]
A0A4X1SZN8	Calcium/calmodulin-dependent protein kinase	-	QSSAPASPAASAAGLAGQAAK	S320	A0A4X1SZN8_S320	1xPhospho [S3]; 1xTMTpro [K21]; 1xTMTpro [N-Term]
A0A4X1T228	Uncharacterized protein	HECTD1	TPGESSAISMGIVSVSSPDVSSVSELTNK	S1379	A0A4X1T228_S1379	1xPhospho [S16]; 1xOxidation [M10]; 1xTMTpro [K29]; 1xTMTpro [N-Term]
A0A4X1T228	Uncharacterized protein	HECTD1	QFSALVPAFDPRPGR	S1664	A0A4X1T228_S1664	1xPhospho [S3]; 1xTMTpro [N-Term]
A0A4X1T260	Acetyl-CoA carboxylase 1	ACACA	SSMSGLHLVK	S117	A0A4X1T260_S117	1xPhospho [S4]; 1xOxidation [M3]; 1xTMTpro [K10]; 1xTMTpro [N-Term]
A0A4X1T2B5	Serine/threonine-protein phosphatase	-	ICSFEEAK	S482	A0A4X1T2B5_S482	1xCarbamidomethyl [C2]; 1xPhospho [S3]; 1xTMTpro [K8]; 1xTMTpro [N-Term]
A0A4X1T2K5	LysM domain-containing protein	LYSMD2	TPRPSAPSPPPPPPPPPR	S92	A0A4X1T2K5_S92	1xPhospho [S8]; 1xTMTpro [N-Term]
A0A4X1T2P8	Uncharacterized protein	SNTA1	NSASGTSVGWDSPPASPLQR	T183	A0A4X1T2P8_T183	1xPhospho [T6]; 1xTMTpro [N-Term]
A0A4X1T4I7	Uncharacterized protein	-	SPSDFFYPK	S277	A0A4X1T4I7_S277	1xPhospho [S3]; 1xTMTpro [K9]; 1xTMTpro [N-Term]
A0A4X1T4I7	Uncharacterized protein	-	QSLGESPR	S371	A0A4X1T4I7_S371	1xPhospho [S2]; 1xTMTpro [N-Term]
A0A4X1T4I7	Uncharacterized protein	-	TLSPTPSAEGYQDGR	S380	A0A4X1T4I7_S380	1xPhospho [S3]; 1xTMTpro [N-Term]
A0A4X1T4I7	Uncharacterized protein	-	STSQGSINSPGYSR	S401	A0A4X1T4I7_S401	1xPhospho [S3]; 1xTMTpro [N-Term]
A0A4X1T4I7	Uncharacterized protein	-	RSSGREEDDEELLR	S578	A0A4X1T4I7_S578	1xPhospho [S3]; 1xTMTpro [N-Term]
A0A4X1T530	Uncharacterized protein	-	QELGGLGISIK	S129	A0A4X1T530_S129	1xPhospho [S9]; 1xTMTpro [K11]; 1xTMTpro [N-Term]
A0A4X1T530	Uncharacterized protein	-	LGGSSSDPPSSQSFSSFQR	S228	A0A4X1T530_S228	1xPhospho [S4]; 1xTMTpro [N-Term]
A0A4X1T530	Uncharacterized protein	-	GAGPGHPGAGGAQPPDSPAGVR	S90	A0A4X1T530_S90	1xPhospho [S17]; 1xTMTpro [N-Term]
A0A4X1T5L0	Band 4.1	-	RLSTHSPFR	S709	A0A4X1T5L0_S709	1xPhospho [S3]; 1xTMTpro [N-Term]
A0A4X1T5L0	Band 4.1	-	TQTVTLSDTANAVK	T887	A0A4X1T5L0_T887	1xPhospho [T3]; 1xTMTpro [K14]; 1xTMTpro [N-Term]
A0A4X1T5R3	Uncharacterized protein	MYH7B	LNLLHSQNTGLLNQK	S1678	A0A4X1T5R3_S1678	1xPhospho [S6]; 1xTMTpro [K15]; 1xTMTpro [N-Term]
A0A4X1T5R3	Uncharacterized protein	MYH7B	IHFGPSGK	S216	A0A4X1T5R3_S216	1xPhospho [S6]; 1xTMTpro [K8]; 1xTMTpro [N-Term]
A0A4X1T606	Uncharacterized protein	-	RASSPGYIDSPSYSR	S370	A0A4X1T606_S370	1xPhospho [S4]; 1xTMTpro [N-Term]
A0A4X1T6K3	Creatine kinase	CKMT2	ITQGQFDER	T149	A0A4X1T6K3_T149	1xPhospho [T2]; 1xTMTpro [N-Term]
A0A4X1T6K3	Creatine kinase	CKMT2	LSEMTEQDQQR	T212	A0A4X1T6K3_T212	1xPhospho [T5]; 1xOxidation [M4]; 1xTMTpro [N-Term]
A0A4X1T6K3	Creatine kinase	CKMT2	RGTGGVDTAAVADVYDISNIDR	Y366	A0A4X1T6K3_Y366	1xPhospho [Y15]; 1xTMTpro [N-Term]
A0A4X1T7K0	Propionate--CoA ligase	ACSS2	SWSPPPEIIR	S30	A0A4X1T7K0_S30	1xPhospho [S3]; 1xTMTpro [N-Term]
A0A4X1T7P5	LIM zinc-binding domain-containing protein	NRAP	HFLSVGK	S1545	A0A4X1T7P5_S1545	1xPhospho [S4]; 1xTMTpro [K7]; 1xTMTpro [N-Term]
A0A4X1T7P5	LIM zinc-binding domain-containing protein	NRAP	GHSINYCETPQFR	S383	A0A4X1T7P5_S383	1xCarbamidomethyl [C7]; 1xPhospho [S3]; 1xTMTpro [N-Term]
A0A4X1T7P5	LIM zinc-binding domain-containing protein	NRAP	VRQSPEAIGGVDDQDHGER	S79	A0A4X1T7P5_S79	1xPhospho [S4]; 1xTMTpro [N-Term]
A0A4X1T9F9	Uncharacterized protein	RAPGEF1	HGSLPVPSYK	S684	A0A4X1T9F9_S684	1xPhospho [S3]; 1xTMTpro [K10]; 1xTMTpro [N-Term]
A0A4X1T9H2	Uncharacterized protein	-	RDSFQEVLR	S1556	A0A4X1T9H2_S1556	1xPhospho [S3]; 1xTMTpro [N-Term]
A0A4X1T9H3	COP9 signalosome complex subunit 8	-	SANSELGGIWSVGQR	S20	A0A4X1T9H3_S20	1xPhospho [S4]; 1xTMTpro [N-Term]
A0A4X1TAN5	Uncharacterized protein	PGM1	AIGGIILTASHNPGGPNGDFGIK	S117	A0A4X1TAN5_S117	1xPhospho [S10]; 1xTMTpro [K23]; 1xTMTpro [N-Term]
A0A4X1TAN5	Uncharacterized protein	PGM1	FNISNGGPAPEAITDK	S134	A0A4X1TAN5_S134	1xPhospho [S4]; 1xTMTpro [K16]; 1xTMTpro [N-Term]
A0A4X1TAN5	Uncharacterized protein	PGM1	ELLSGPNR	S213	A0A4X1TAN5_S213	1xPhospho [S4]; 1xTMTpro [N-Term]
A0A4X1TAN5	Uncharacterized protein	PGM1	VYTVEK	T467	A0A4X1TAN5_T467	1xPhospho [T3]; 1xTMTpro [K6]; 1xTMTpro [N-Term]
A0A4X1TAN5	Uncharacterized protein	PGM1	LYIDSYEKDLAK	Y521	A0A4X1TAN5_Y521	1xPhospho [Y6]; 2xTMTpro [K8; K12]; 1xTMTpro [N-Term]
A0A4X1TAS4	Uncharacterized protein	FYCO1	TLGPGSAAYMWRPPSR	S196	A0A4X1TAS4_S196	1xPhospho [S15]; 1xTMTpro [N-Term]
A0A4X1TAV3	Calcium/calmodulin-dependent protein kinase	CAMK2A	SSSSVQLMESSESTNTTIEDEDTK	S334	A0A4X1TAV3_S334	1xPhospho [S3]; 1xOxidation [M8]; 1xTMTpro [K24]; 1xTMTpro [N-Term]
A0A4X1TBM9	LIM domain-containing protein 1	LIMD1	DHLYQQQLSPSSSR	S232	A0A4X1TBM9_S232	1xPhospho [S9]; 1xTMTpro [N-Term]
A0A4X1TC88	Uncharacterized protein	RBM15	HLDRSPENDRPR	S657	A0A4X1TC88_S657	1xPhospho [S5]; 1xTMTpro [N-Term]
A0A4X1TCB2	Uncharacterized protein	-	LGPAPAPAPGSPPCELSAK	S266	A0A4X1TCB2_S266	1xCarbamidomethyl [C14]; 1xPhospho [S11]; 1xTMTpro [K19]; 1xTMTpro [N-Term]
A0A4X1TCS4	NAD kinase 2, mitochondrial	NADK2	LKPVIGVNTDPERSEGHLCLPVR	S188	A0A4X1TCS4_S188	1xCarbamidomethyl [C19]; 1xPhospho [S14]; 1xTMTpro [K2]; 1xTMTpro [N-Term]
A0A4X1TDZ5	Alpha(B)-crystallin	CRYAB	QASGPERTIPITR	T220	A0A4X1TDZ5_T220	1xPhospho [T8]; 1xTMTpro [N-Term]
A0A4X1TEZ9	Uncharacterized protein	-	ISGAPGSPK	S29	A0A4X1TEZ9_S29	1xPhospho [S7]; 1xTMTpro [K9]; 1xTMTpro [N-Term]
A0A4X1TG29	Programmed cell death protein 4	PDCD4	FVSEGDGGR	S457	A0A4X1TG29_S457	1xPhospho [S3]; 1xTMTpro [N-Term]
A0A4X1TG29	Programmed cell death protein 4	PDCD4	SGVTVPTSPK	S94	A0A4X1TG29_S94	1xPhospho [S8]; 1xTMTpro [K10]; 1xTMTpro [N-Term]
A0A4X1THK9	WH2 domain-containing protein	-	TVSGPLNPPASPR	S150	A0A4X1THK9_S150	1xPhospho [S11]; 1xTMTpro [N-Term]
A0A4X1TL18	Adenylate cyclase	-	RSPQHLFRPR	S352	A0A4X1TL18_S352	1xPhospho [S2]; 1xTMTpro [N-Term]
A0A4X1TL82	Uncharacterized protein	DYNC1H1	TFSSVPVSR	S4130	A0A4X1TL82_S4130	1xPhospho [S3]; 1xTMTpro [N-Term]
A0A4X1TLH5	Oxysterol-binding protein	OSBPL11	RPSQNAISFFNVGHSK	S200	A0A4X1TLH5_S200	1xPhospho [S3]; 1xTMTpro [K16]; 1xTMTpro [N-Term]
A0A4X1TLK3	HELP domain-containing protein	EML1	RESYGDSK	S167	A0A4X1TLK3_S167	1xPhospho [S3]; 1xTMTpro [K8]; 1xTMTpro [N-Term]
A0A4X1TNL7	USP domain-containing protein	USP47	EGSVGSTSDYVSQSYSYSSILNK	S162	A0A4X1TNL7_S162	1xPhospho [S3]; 1xTMTpro [K23]; 1xTMTpro [N-Term]
A0A4X1TNZ5	Nup188 domain-containing protein	NUP188	GAPSSPAAGVLPSPQGK	S1642	A0A4X1TNZ5_S1642	1xPhospho [S5]; 1xTMTpro [K17]; 1xTMTpro [N-Term]
A0A4X1TP45	Protein kinase domain-containing protein	-	TPTPEPAEVETR	T497	A0A4X1TP45_T497	1xPhospho [T3]; 1xTMTpro [N-Term]
A0A4X1TPE3	Non-specific serine/threonine protein kinase	SLK	RASSDLSIASSEEDKLSQNACILESVSEK	S144	A0A4X1TPE3_S144	1xCarbamidomethyl [C21]; 1xPhospho [S3]; 2xTMTpro [K15; K29]; 1xTMTpro [N-Term]
A0A4X1TPV9	Fructose-bisphosphate aldolase	ALDOC	GILAADESVGSMAK	S109	A0A4X1TPV9_S109	1xPhospho [S11]; 1xOxidation [M12]; 1xTMTpro [K14]; 1xTMTpro [N-Term]
A0A4X1TPV9	Fructose-bisphosphate aldolase	ALDOC	GVVPLAGTDGETTTQGLDGLSERCAQYKK	T195	A0A4X1TPV9_T195	1xCarbamidomethyl [C24]; 1xPhospho [T14]; 1xTMTpro [N-Term]
A0A4X1TPV9	Fructose-bisphosphate aldolase	ALDOC	CQYVTEK	Y274	A0A4X1TPV9_Y274	1xCarbamidomethyl [C1]; 1xPhospho [Y3]; 1xTMTpro [K7]; 1xTMTpro [N-Term]
A0A4X1TSS6	Constitutive NOS	NOS1	FNSVSSYSDSR	S886	A0A4X1TSS6_S886	1xPhospho [S3]; 1xTMTpro [N-Term]
A0A4X1TSU7	Uncharacterized protein	-	QASTDAGTAGALTPQHVR	S110	A0A4X1TSU7_S110	1xPhospho [S3]; 1xTMTpro [N-Term]
A0A4X1TSZ3	Uncharacterized protein	RAB10	FHTITTSYYR	T73	A0A4X1TSZ3_T73	1xPhospho [T3]; 1xTMTpro [N-Term]
A0A4X1TTH1	Phosphorylase b kinase regulatory subunit	PHKB	SGSVYEPLKSINLPRPDNETLWEK	S31	A0A4X1TTH1_S31	1xPhospho [S10]; 2xTMTpro [K9; K24]; 1xTMTpro [N-Term]
A0A4X1TTH1	Phosphorylase b kinase regulatory subunit	PHKB	QSSTSNAPEREQQPHVAVTEWK	S662	A0A4X1TTH1_S662	1xPhospho [S3]; 1xTMTpro [K22]; 1xTMTpro [N-Term]
A0A4X1TU15	Histone domain-containing protein	CENPA	RPASPAPAAPR	S19	A0A4X1TU15_S19	1xPhospho [S4]; 1xTMTpro [N-Term]
A0A4X1TU60	Uncharacterized protein	-	FSPTMGR	S395	A0A4X1TU60_S395	1xPhospho [S2]; 1xTMTpro [N-Term]
A0A4X1TU60	Uncharacterized protein	-	TQTPPLGQTPQLGLK	T470	A0A4X1TU60_T470	1xPhospho [T3]; 1xTMTpro [K15]; 1xTMTpro [N-Term]
A0A4X1TUL5	Junctophilin	-	TSLSSLR	S162	A0A4X1TUL5_S162	1xPhospho [S2]; 1xTMTpro [N-Term]
A0A4X1TUL5	Junctophilin	-	TSLGSQR	S238	A0A4X1TUL5_S238	1xPhospho [S2]; 1xTMTpro [N-Term]
A0A4X1TUL5	Junctophilin	-	SRVSFLK	S247	A0A4X1TUL5_S247	1xPhospho [S4]; 1xTMTpro [K7]; 1xTMTpro [N-Term]
A0A4X1TUL5	Junctophilin	-	ETPGPEAGPPSPAGTPPQPK	T474	A0A4X1TUL5_T474	2xPhospho [T2; T15]; 1xTMTpro [K20]; 1xTMTpro [N-Term]
A0A4X1TUL5	Junctophilin	-	ETPGPEAGPPSPAGTPPQPK	T487	A0A4X1TUL5_T487	2xPhospho [T2; T15]; 1xTMTpro [K20]; 1xTMTpro [N-Term]
A0A4X1TUU5	Uncharacterized protein	SGCD	STMPSSEGPQVYK	S15	A0A4X1TUU5_S15	1xPhospho [S5]; 1xTMTpro [K13]; 1xTMTpro [N-Term]
A0A4X1TVY4	Kinesin light chain	KLC1	SRESLSADVVK	S524	A0A4X1TVY4_S524	1xPhospho [S4]; 1xTMTpro [K11]; 1xTMTpro [N-Term]
A0A4X1TWG8	Uncharacterized protein	C9H1orf21	ANMHISESQQEFFR	S95	A0A4X1TWG8_S95	1xPhospho [S8]; 1xOxidation [M3]; 1xTMTpro [N-Term]
A0A4X1TX31	Kinesin light chain	-	TLSSSSMDLSR	S639	A0A4X1TX31_S639	1xPhospho [S4]; 1xOxidation [M7]; 1xTMTpro [N-Term]
A0A4X1TXD8	Coatomer subunit beta	COPB2	SAAQQELAGKPASPTPVIMATHTGNK	S854	A0A4X1TXD8_S854	1xPhospho [S13]; 2xTMTpro [K10; K26]; 1xTMTpro [N-Term]
A0A4X1TXQ4	t-SNARE coiled-coil homology domain-containing protein	BET1	SLSIEIGHEVK	S50	A0A4X1TXQ4_S50	1xPhospho [S3]; 1xTMTpro [K11]; 1xTMTpro [N-Term]
A0A4X1TXR5	Uncharacterized protein	TRIM7	RFSLPAAAPGER	S110	A0A4X1TXR5_S110	1xPhospho [S3]; 1xTMTpro [N-Term]
A0A4X1TYB8	Uncharacterized protein	-	ANSLDNER	S386	A0A4X1TYB8_S386	1xPhospho [S3]; 1xTMTpro [N-Term]
A0A4X1TZM9	EF-hand domain-containing protein	MYLPF	HFLEELLTTQCDRFSQEEIK	S134	A0A4X1TZM9_S134	1xCarbamidomethyl [C11]; 1xPhospho [S15]; 1xTMTpro [K20]; 1xTMTpro [N-Term]
A0A4X1TZM9	EF-hand domain-containing protein	MYLPF	RRAAAEGSSNVFSMFDQTQIQEFK	S17	A0A4X1TZM9_S17	1xPhospho [S8]; 1xTMTpro [K24]; 1xTMTpro [N-Term]
A0A4X1TZR8	Uncharacterized protein	SLC25A46	SPPYGVPAPSTPLEGPAEEPFPGGSGGSVPGQSSEQLNR	T71	A0A4X1TZR8_T71	1xPhospho [T11]; 1xTMTpro [N-Term]
A0A4X1U0U5	Uncharacterized protein	HERC1	SESLTAESR	S1491	A0A4X1U0U5_S1491	1xPhospho [S3]; 1xTMTpro [N-Term]
A0A4X1U0U5	Uncharacterized protein	HERC1	SRSESDLSQPESDEEGYALSGR	S1512	A0A4X1U0U5_S1512	1xPhospho [S3]; 1xTMTpro [N-Term]
A0A4X1U110	Myelin basic protein	-	FSWGAEGQKPGFGYGGR	S277	A0A4X1U110_S277	1xPhospho [S2]; 1xTMTpro [K9]; 1xTMTpro [N-Term]
A0A4X1U2X7	Uncharacterized protein	TTC9	GNPSPPAAGEAQRPQPPLCVPGGSGGTPAR	S184	A0A4X1U2X7_S184	1xCarbamidomethyl [C19]; 1xPhospho [S4]; 1xTMTpro [N-Term]
A0A4X1U2X7	Uncharacterized protein	TTC9	SASPAGAPNPGR	S274	A0A4X1U2X7_S274	1xPhospho [S3]; 1xTMTpro [N-Term]
A0A4X1U434	Peptidylprolyl isomerase	-	SCSLVLEHQPDNIK	S469	A0A4X1U434_S469	1xCarbamidomethyl [C2]; 1xPhospho [S3]; 1xTMTpro [K14]; 1xTMTpro [N-Term]
A0A4X1U4M8	NADH dehydrogenase [ubiquinone] 1 alpha subcomplex subunit 13	-	VGESVFHTTR	T129	A0A4X1U4M8_T129	1xPhospho [T9]; 1xTMTpro [N-Term]
A0A4X1U5D4	Calcium-transporting ATPase	ATP2A2	IEVASSVK	S603	A0A4X1U5D4_S603	1xPhospho [S5]; 1xTMTpro [K8]; 1xTMTpro [N-Term]
A0A4X1U5D4	Calcium-transporting ATPase	ATP2A2	EFDELNPSAQR	S658	A0A4X1U5D4_S658	1xPhospho [S8]; 1xTMTpro [N-Term]
A0A4X1U5D4	Calcium-transporting ATPase	ATP2A2	SMSVYCTPNKPSR	T494	A0A4X1U5D4_T494	1xCarbamidomethyl [C6]; 1xPhospho [T7]; 1xTMTpro [K10]; 1xTMTpro [N-Term]
A0A4X1U5D4	Calcium-transporting ATPase	ATP2A2	SMSVYCTPNKPSR	Y492	A0A4X1U5D4_Y492	1xCarbamidomethyl [C6]; 1xPhospho [Y5]; 1xOxidation [M2]; 1xTMTpro [K10]; 1xTMTpro [N-Term]
A0A4X1U6E7	SERPIN domain-containing protein	SERPINF2	LAPPSEEEDYPQPSGPK	S538	A0A4X1U6E7_S538	2xPhospho [S5; S14]; 1xTMTpro [K17]; 1xTMTpro [N-Term]
A0A4X1U6E7	SERPIN domain-containing protein	SERPINF2	LAPPSEEEDYPQPSGPK	S547	A0A4X1U6E7_S547	2xPhospho [S5; S14]; 1xTMTpro [K17]; 1xTMTpro [N-Term]
A0A4X1U6V8	Uncharacterized protein	TOR1AIP1	LQQQQQQQPHSQPPPLQSSPVTTR	S131	A0A4X1U6V8_S131	1xPhospho [S19]; 1xTMTpro [N-Term]
A0A4X1U8E3	Uncharacterized protein	-	RQSIPEEFR	S38	A0A4X1U8E3_S38	1xPhospho [S3]; 1xTMTpro [N-Term]
A0A4X1U8E3	Uncharacterized protein	-	LRSSPPPTEPR	S823	A0A4X1U8E3_S823	1xPhospho [S4]; 1xTMTpro [N-Term]
A0A4X1U8H7	Uncharacterized protein	-	SKSIEEREEEYQR	S280	A0A4X1U8H7_S280	1xPhospho [S3]; 1xTMTpro [K2]; 1xTMTpro [N-Term]
A0A4X1U8H7	Uncharacterized protein	-	TASFGGITVLTR	S383	A0A4X1U8H7_S383	1xPhospho [S3]; 1xTMTpro [N-Term]
A0A4X1U8R6	Rho-associated protein kinase	ROCK2	IQQNQSIR	S1356	A0A4X1U8R6_S1356	1xPhospho [S6]; 1xTMTpro [N-Term]
A0A4X1U8R6	Rho-associated protein kinase	ROCK2	LFHVRPVTQTDVYR	T1194	A0A4X1U8R6_T1194	1xPhospho [T8]; 1xTMTpro [N-Term]
A0A4X1U8Y8	Phosphate transporter	-	ALSMTHGATR	S315	A0A4X1U8Y8_S315	1xPhospho [S3]; 1xOxidation [M4]; 1xTMTpro [N-Term]
A0A4X1U902	Uncharacterized protein	-	YCVVVENSTGSR	S10368	A0A4X1U902_S10368	1xCarbamidomethyl [C2]; 1xPhospho [S8]; 1xTMTpro [N-Term]
A0A4X1U902	Uncharacterized protein	-	DDGGSEITNYILEK	S10414	A0A4X1U902_S10414	1xPhospho [S5]; 1xTMTpro [K14]; 1xTMTpro [N-Term]
A0A4X1U902	Uncharacterized protein	-	IHAENLYGISDPLVSDSMK	S10474	A0A4X1U902_S10474	1xPhospho [S17]; 1xOxidation [M18]; 1xTMTpro [K19]; 1xTMTpro [N-Term]
A0A4X1U902	Uncharacterized protein	-	ANHTPESCPETK	S10640	A0A4X1U902_S10640	1xCarbamidomethyl [C8]; 1xPhospho [S7]; 1xTMTpro [K12]; 1xTMTpro [N-Term]
A0A4X1U902	Uncharacterized protein	-	DLEVSEIRK	S10791	A0A4X1U902_S10791	1xPhospho [S5]; 1xTMTpro [K9]; 1xTMTpro [N-Term]
A0A4X1U902	Uncharacterized protein	-	EPLDDGGSVITNYVVER	S10811	A0A4X1U902_S10811	1xPhospho [S8]; 1xTMTpro [N-Term]
A0A4X1U902	Uncharacterized protein	-	RDVASAQWSPLSTTSK	S10825	A0A4X1U902_S10825	1xPhospho [S5]; 1xTMTpro [K16]; 1xTMTpro [N-Term]
A0A4X1U902	Uncharacterized protein	-	HLNEGSQYLFR	S10849	A0A4X1U902_S10849	1xPhospho [S6]; 1xTMTpro [N-Term]
A0A4X1U902	Uncharacterized protein	-	LVPPSVELDVK	S10981	A0A4X1U902_S10981	1xPhospho [S5]; 1xTMTpro [K11]; 1xTMTpro [N-Term]
A0A4X1U902	Uncharacterized protein	-	WTTDGSEIKTDER	S11021	A0A4X1U902_S11021	1xPhospho [S6]; 1xTMTpro [K9]; 1xTMTpro [N-Term]
A0A4X1U902	Uncharacterized protein	-	DTGEYQITVSNAAGTK	S11058	A0A4X1U902_S11058	1xPhospho [S10]; 1xTMTpro [K16]; 1xTMTpro [N-Term]
A0A4X1U902	Uncharacterized protein	-	DTWGVVSSGSSK	S11131	A0A4X1U902_S11131	1xPhospho [S11]; 1xTMTpro [K12]; 1xTMTpro [N-Term]
A0A4X1U902	Uncharacterized protein	-	ELAESVIAK	S11368	A0A4X1U902_S11368	1xPhospho [S5]; 1xTMTpro [K9]; 1xTMTpro [N-Term]
A0A4X1U902	Uncharacterized protein	-	YIISAK	S11454	A0A4X1U902_S11454	1xPhospho [S4]; 1xTMTpro [K6]; 1xTMTpro [N-Term]
A0A4X1U902	Uncharacterized protein	-	NSSGHAQGSAIVNVLDRPGPCQNLK	S11465	A0A4X1U902_S11465	1xCarbamidomethyl [C21]; 1xPhospho [S9]; 1xTMTpro [K25]; 1xTMTpro [N-Term]
A0A4X1U902	Uncharacterized protein	-	GKPFPEVSWTK	S11706	A0A4X1U902_S11706	1xPhospho [S8]; 2xTMTpro [K2; K11]; 1xTMTpro [N-Term]
A0A4X1U902	Uncharacterized protein	-	TSCHISWAPPENDGGSQVTHYIVEK	S12190	A0A4X1U902_S12190	1xCarbamidomethyl [C3]; 1xPhospho [S6]; 1xTMTpro [K25]; 1xTMTpro [N-Term]
A0A4X1U902	Uncharacterized protein	-	GDNSSVLIIK	S12425	A0A4X1U902_S12425	1xPhospho [S4]; 1xTMTpro [K10]; 1xTMTpro [N-Term]
A0A4X1U902	Uncharacterized protein	-	CNTSPHQIPLEEYTVTGLEENAQYQFR	S12714	A0A4X1U902_S12714	1xCarbamidomethyl [C1]; 1xPhospho [S4]; 1xTMTpro [N-Term]
A0A4X1U902	Uncharacterized protein	-	IDLSVAMK	S12770	A0A4X1U902_S12770	1xPhospho [S4]; 1xOxidation [M7]; 1xTMTpro [K8]; 1xTMTpro [N-Term]
A0A4X1U902	Uncharacterized protein	-	NLCTLELFSVNRK	S12829	A0A4X1U902_S12829	1xCarbamidomethyl [C3]; 1xPhospho [S9]; 1xTMTpro [K13]; 1xTMTpro [N-Term]
A0A4X1U902	Uncharacterized protein	-	VLDKPGPPASVK	S12866	A0A4X1U902_S12866	1xPhospho [S10]; 2xTMTpro [K4; K12]; 1xTMTpro [N-Term]
A0A4X1U902	Uncharacterized protein	-	CDPPVISNVTK	S12969	A0A4X1U902_S12969	1xCarbamidomethyl [C1]; 1xPhospho [S7]; 1xTMTpro [K11]; 1xTMTpro [N-Term]
A0A4X1U902	Uncharacterized protein	-	YILTLENSCGKK	S13243	A0A4X1U902_S13243	1xCarbamidomethyl [C9]; 1xPhospho [S8]; 2xTMTpro [K11; K12]; 1xTMTpro [N-Term]
A0A4X1U902	Uncharacterized protein	-	TSFRISNLEEGK	S13320	A0A4X1U902_S13320	1xPhospho [S6]; 1xTMTpro [K12]; 1xTMTpro [N-Term]
A0A4X1U902	Uncharacterized protein	-	HDSVSLTWTDPR	S13663	A0A4X1U902_S13663	1xPhospho [S3]; 1xTMTpro [N-Term]
A0A4X1U902	Uncharacterized protein	-	FGPPGPPGKPEVSNVTK	S14053	A0A4X1U902_S14053	1xPhospho [S13]; 2xTMTpro [K9; K17]; 1xTMTpro [N-Term]
A0A4X1U902	Uncharacterized protein	-	RPVDDGGSEITGYHVER	S14073	A0A4X1U902_S14073	1xPhospho [S8]; 1xTMTpro [N-Term]
A0A4X1U902	Uncharacterized protein	-	DVAYPPGPPSNAR	S14149	A0A4X1U902_S14149	1xPhospho [S10]; 1xTMTpro [N-Term]
A0A4X1U902	Uncharacterized protein	-	HDGGSKITGYVIEAQR	S14466	A0A4X1U902_S14466	1xPhospho [S5]; 1xTMTpro [K6]; 1xTMTpro [N-Term]
A0A4X1U902	Uncharacterized protein	-	VLDRPGPPEGPLAVSEVTSEK	S15037	A0A4X1U902_S15037	1xPhospho [S15]; 1xTMTpro [K21]; 1xTMTpro [N-Term]
A0A4X1U902	Uncharacterized protein	-	YKVSGLTEGHEYEFR	S15189	A0A4X1U902_S15189	1xPhospho [S4]; 1xTMTpro [K2]; 1xTMTpro [N-Term]
A0A4X1U902	Uncharacterized protein	-	TSWKVDQLQEGCSYYFR	S15481	A0A4X1U902_S15481	1xCarbamidomethyl [C12]; 1xPhospho [S2]; 1xTMTpro [K4]; 1xTMTpro [N-Term]
A0A4X1U902	Uncharacterized protein	-	QLSVPVIAK	S15608	A0A4X1U902_S15608	1xPhospho [S3]; 1xTMTpro [K9]; 1xTMTpro [N-Term]
A0A4X1U902	Uncharacterized protein	-	NVAGEKSVTVNVK	S16098	A0A4X1U902_S16098	1xPhospho [S7]; 2xTMTpro [K6; K13]; 1xTMTpro [N-Term]
A0A4X1U902	Uncharacterized protein	-	VLDRPGPPEGPIVISGVTAEK	S16119	A0A4X1U902_S16119	1xPhospho [S15]; 1xTMTpro [K21]; 1xTMTpro [N-Term]
A0A4X1U902	Uncharacterized protein	-	NSWKIDQLQEGCSYYFR	S16563	A0A4X1U902_S16563	1xCarbamidomethyl [C12]; 1xPhospho [S2]; 1xTMTpro [K4]; 1xTMTpro [N-Term]
A0A4X1U902	Uncharacterized protein	-	HSEKWSECAR	S16650	A0A4X1U902_S16650	1xCarbamidomethyl [C8]; 1xPhospho [S6]; 1xTMTpro [K4]; 1xTMTpro [N-Term]
A0A4X1U902	Uncharacterized protein	-	IEVPVSGRPKPTITWTK	S16726	A0A4X1U902_S16726	1xPhospho [S6]; 2xTMTpro [K10; K17]; 1xTMTpro [N-Term]
A0A4X1U902	Uncharacterized protein	-	TASIEIITLDKPDPPK	S16786	A0A4X1U902_S16786	1xPhospho [S3]; 2xTMTpro [K11; K16]; 1xTMTpro [N-Term]
A0A4X1U902	Uncharacterized protein	-	DEVELPRISMDPK	S17098	A0A4X1U902_S17098	1xPhospho [S9]; 1xOxidation [M10]; 1xTMTpro [K13]; 1xTMTpro [N-Term]
A0A4X1U902	Uncharacterized protein	-	ASNVAGSK	S17178	A0A4X1U902_S17178	1xPhospho [S7]; 1xTMTpro [K8]; 1xTMTpro [N-Term]
A0A4X1U902	Uncharacterized protein	-	NPFVPPGPPKSLEITNVAK	S17296	A0A4X1U902_S17296	1xPhospho [S11]; 2xTMTpro [K10; K19]; 1xTMTpro [N-Term]
A0A4X1U902	Uncharacterized protein	-	VSAENAAGVGEPSSPTVYYK	S17378	A0A4X1U902_S17378	1xPhospho [S14]; 1xTMTpro [K20]; 1xTMTpro [N-Term]
A0A4X1U902	Uncharacterized protein	-	VGLGEATSVPGTVKPEDK	S17480	A0A4X1U902_S17480	1xPhospho [S8]; 2xTMTpro [K14; K18]; 1xTMTpro [N-Term]
A0A4X1U902	Uncharacterized protein	-	AYANVSNKCSK	S17642	A0A4X1U902_S17642	1xCarbamidomethyl [C9]; 1xPhospho [S10]; 2xTMTpro [K8; K11]; 1xTMTpro [N-Term]
A0A4X1U902	Uncharacterized protein	-	AAEPPSPPGK	S17686	A0A4X1U902_S17686	1xPhospho [S6]; 1xTMTpro [K10]; 1xTMTpro [N-Term]
A0A4X1U902	Uncharacterized protein	-	WSVVAESK	S17737	A0A4X1U902_S17737	1xPhospho [S7]; 1xTMTpro [K8]; 1xTMTpro [N-Term]
A0A4X1U902	Uncharacterized protein	-	SASLDSKPVIVQYPFK	S17962	A0A4X1U902_S17962	1xPhospho [S3]; 2xTMTpro [K7; K16]; 1xTMTpro [N-Term]
A0A4X1U902	Uncharacterized protein	-	DEIDAPNASLDPK	S18180	A0A4X1U902_S18180	1xPhospho [S9]; 1xTMTpro [K13]; 1xTMTpro [N-Term]
A0A4X1U902	Uncharacterized protein	-	DCIRSDGGQYILK	S18246	A0A4X1U902_S18246	1xCarbamidomethyl [C2]; 1xPhospho [S5]; 1xTMTpro [K13]; 1xTMTpro [N-Term]
A0A4X1U902	Uncharacterized protein	-	SDGGQYILKLSNVGGTK	S18256	A0A4X1U902_S18256	1xPhospho [S11]; 2xTMTpro [K9; K17]; 1xTMTpro [N-Term]
A0A4X1U902	Uncharacterized protein	-	ETSRLSWTQVSTEVQALNYK	S18317	A0A4X1U902_S18317	1xPhospho [S3]; 1xTMTpro [K20]; 1xTMTpro [N-Term]
A0A4X1U902	Uncharacterized protein	-	YGIGEPLESEPIIAR	S18362	A0A4X1U902_S18362	1xPhospho [S9]; 1xTMTpro [N-Term]
A0A4X1U902	Uncharacterized protein	-	SSVSLAWNKPIYDGGAPVK	S18490	A0A4X1U902_S18490	1xPhospho [S2]; 2xTMTpro [K9; K19]; 1xTMTpro [N-Term]
A0A4X1U902	Uncharacterized protein	-	ERSSILWSK	S19101	A0A4X1U902_S19101	1xPhospho [S3]; 1xTMTpro [K9]; 1xTMTpro [N-Term]
A0A4X1U902	Uncharacterized protein	-	RDSGQYVLTVK	S19329	A0A4X1U902_S19329	1xPhospho [S3]; 1xTMTpro [K11]; 1xTMTpro [N-Term]
A0A4X1U902	Uncharacterized protein	-	AGSSFTMTVPFR	S19674	A0A4X1U902_S19674	1xPhospho [S3]; 1xTMTpro [N-Term]
A0A4X1U902	Uncharacterized protein	-	ITEKPSPPER	S19848	A0A4X1U902_S19848	1xPhospho [S6]; 1xTMTpro [K4]; 1xTMTpro [N-Term]
A0A4X1U902	Uncharacterized protein	-	CAVVKSTHHVVSGLR	S19901	A0A4X1U902_S19901	1xCarbamidomethyl [C1]; 1xPhospho [S6]; 1xTMTpro [K5]; 1xTMTpro [N-Term]
A0A4X1U902	Uncharacterized protein	-	STHHVVSGLR	S19907	A0A4X1U902_S19907	1xPhospho [S7]; 1xTMTpro [N-Term]
A0A4X1U902	Uncharacterized protein	-	NSVNLSWQQPAFDGGSK	S20259	A0A4X1U902_S20259	1xPhospho [S6]; 1xTMTpro [K17]; 1xTMTpro [N-Term]
A0A4X1U902	Uncharacterized protein	-	LNSGSYELK	S20414	A0A4X1U902_S20414	1xPhospho [S5]; 1xTMTpro [K9]; 1xTMTpro [N-Term]
A0A4X1U902	Uncharacterized protein	-	VQILDKPGPPSGPIEFK	S20442	A0A4X1U902_S20442	1xPhospho [S11]; 2xTMTpro [K6; K17]; 1xTMTpro [N-Term]
A0A4X1U902	Uncharacterized protein	-	AAEVPAPIRDLSVK	S20942	A0A4X1U902_S20942	1xPhospho [S12]; 1xTMTpro [K14]; 1xTMTpro [N-Term]
A0A4X1U902	Uncharacterized protein	-	GEQMWSHAGTSK	S20982	A0A4X1U902_S20982	1xPhospho [S6]; 1xTMTpro [K12]; 1xTMTpro [N-Term]
A0A4X1U902	Uncharacterized protein	-	TCEIEVSQLKEQSVLEFR	S20995	A0A4X1U902_S20995	1xCarbamidomethyl [C2]; 1xPhospho [S7]; 1xTMTpro [K10]; 1xTMTpro [N-Term]
A0A4X1U902	Uncharacterized protein	-	DGLPLKESENVR	S21079	A0A4X1U902_S21079	1xPhospho [S8]; 1xTMTpro [K6]; 1xTMTpro [N-Term]
A0A4X1U902	Uncharacterized protein	-	NSFPITVITLGPPSKPK	S21130	A0A4X1U902_S21130	1xPhospho [S14]; 2xTMTpro [K15; K17]
A0A4X1U902	Uncharacterized protein	-	NAVGTVSPPSQSSGVIMTR	S21415	A0A4X1U902_S21415	1xPhospho [S12]; 1xOxidation [M17]; 1xTMTpro [N-Term]
A0A4X1U902	Uncharacterized protein	-	NASGSTKAEITVK	S21511	A0A4X1U902_S21511	1xPhospho [S5]; 2xTMTpro [K7; K13]; 1xTMTpro [N-Term]
A0A4X1U902	Uncharacterized protein	-	ADIHTTDSFSTLTVENCNR	S21881	A0A4X1U902_S21881	1xCarbamidomethyl [C17]; 1xPhospho [S8]; 1xTMTpro [N-Term]
A0A4X1U902	Uncharacterized protein	-	RLDVVDTSK	S22030	A0A4X1U902_S22030	1xPhospho [S8]; 1xTMTpro [K9]; 1xTMTpro [N-Term]
A0A4X1U902	Uncharacterized protein	-	LKETDRVSITTTK	S22167	A0A4X1U902_S22167	1xPhospho [S8]; 2xTMTpro [K2; K13]; 1xTMTpro [N-Term]
A0A4X1U902	Uncharacterized protein	-	RESGTTAWQLVNSSVK	S22255	A0A4X1U902_S22255	1xPhospho [S3]; 1xTMTpro [K16]; 1xTMTpro [N-Term]
A0A4X1U902	Uncharacterized protein	-	ESGTTAWQLVNSSVKR	S22266	A0A4X1U902_S22266	1xPhospho [S13]; 1xTMTpro [K15]; 1xTMTpro [N-Term]
A0A4X1U902	Uncharacterized protein	-	AGSDLVLDAAVGGKPEPK	S22535	A0A4X1U902_S22535	1xPhospho [S3]; 2xTMTpro [K14; K18]; 1xTMTpro [N-Term]
A0A4X1U902	Uncharacterized protein	-	NSFTIPSRPGIPEEVGASK	S22708	A0A4X1U902_S22708	1xPhospho [S2]; 1xTMTpro [K19]
A0A4X1U902	Uncharacterized protein	-	VTAVNAAGNSEPSEASNFISCR	S22806	A0A4X1U902_S22806	1xCarbamidomethyl [C21]; 1xPhospho [S20]; 1xTMTpro [N-Term]
A0A4X1U902	Uncharacterized protein	-	DAHRPGWLPVSESVTR	S23357	A0A4X1U902_S23357	1xPhospho [S13]; 1xTMTpro [N-Term]
A0A4X1U902	Uncharacterized protein	-	AAWYTIDSR	S23752	A0A4X1U902_S23752	1xPhospho [S8]; 1xTMTpro [N-Term]
A0A4X1U902	Uncharacterized protein	-	TPLNPPEPPSNPPEVLDVTK	S23805	A0A4X1U902_S23805	1xPhospho [S10]; 1xTMTpro [K20]; 1xTMTpro [N-Term]
A0A4X1U902	Uncharacterized protein	-	DSCVVAWKPPASDGGAK	S24322	A0A4X1U902_S24322	1xCarbamidomethyl [C3]; 1xPhospho [S12]; 2xTMTpro [K8; K17]; 1xTMTpro [N-Term]
A0A4X1U902	Uncharacterized protein	-	YQSNATLVCK	S24415	A0A4X1U902_S24415	1xCarbamidomethyl [C9]; 1xPhospho [S3]; 1xTMTpro [K10]; 1xTMTpro [N-Term]
A0A4X1U902	Uncharacterized protein	-	GVKVSDVSR	S24603	A0A4X1U902_S24603	1xPhospho [S5]; 1xTMTpro [K3]; 1xTMTpro [N-Term]
A0A4X1U902	Uncharacterized protein	-	DSVNLTWTAPASDGGSK	S24619	A0A4X1U902_S24619	1xPhospho [S12]; 1xTMTpro [K17]; 1xTMTpro [N-Term]
A0A4X1U902	Uncharacterized protein	-	ASHSSTKELYEK	S24715	A0A4X1U902_S24715	1xPhospho [S5]; 2xTMTpro [K7; K12]; 1xTMTpro [N-Term]
A0A4X1U902	Uncharacterized protein	-	EISILNIAR	S24769	A0A4X1U902_S24769	1xPhospho [S3]; 1xTMTpro [N-Term]
A0A4X1U902	Uncharacterized protein	-	INTSAFELNER	S24811	A0A4X1U902_S24811	1xPhospho [S4]; 1xTMTpro [N-Term]
A0A4X1U902	Uncharacterized protein	-	GLYQLTIHSVTMEDDAEYTVVAR	S25226	A0A4X1U902_S25226	1xPhospho [S9]; 1xOxidation [M12]; 1xTMTpro [N-Term]
A0A4X1U902	Uncharacterized protein	-	EAAILYKPAISTK	S25419	A0A4X1U902_S25419	1xPhospho [S11]; 2xTMTpro [K7; K13]; 1xTMTpro [N-Term]
A0A4X1U902	Uncharacterized protein	-	TPSPDYYFYYRPR	S25545	A0A4X1U902_S25545	1xPhospho [S3]; 1xTMTpro [N-Term]
A0A4X1U902	Uncharacterized protein	-	LRLEEELELGFSASPPSRSPPR	S25601	A0A4X1U902_S25601	2xPhospho [S14; S17]; 1xTMTpro [N-Term]
A0A4X1U902	Uncharacterized protein	-	YSTYHIPTR	S25633	A0A4X1U902_S25633	1xPhospho [S2]; 1xTMTpro [N-Term]
A0A4X1U902	Uncharacterized protein	-	HALASYR	S25658	A0A4X1U902_S25658	1xPhospho [S5]; 1xTMTpro [N-Term]
A0A4X1U902	Uncharacterized protein	-	TRPRSPSPVSSER	S25790	A0A4X1U902_S25790	1xPhospho [S5]; 1xTMTpro [N-Term]
A0A4X1U902	Uncharacterized protein	-	TEAYAVSSFKK	S25970	A0A4X1U902_S25970	1xPhospho [S8]; 2xTMTpro [K10; K11]; 1xTMTpro [N-Term]
A0A4X1U902	Uncharacterized protein	-	TSEMEASSAVR	S25981	A0A4X1U902_S25981	1xPhospho [S8]; 1xTMTpro [N-Term]
A0A4X1U902	Uncharacterized protein	-	SAAIEEKSLEEK	S26017	A0A4X1U902_S26017	1xPhospho [S8]; 2xTMTpro [K7; K12]; 1xTMTpro [N-Term]
A0A4X1U902	Uncharacterized protein	-	GGQVITTSAR	S26076	A0A4X1U902_S26076	1xPhospho [S8]; 1xTMTpro [N-Term]
A0A4X1U902	Uncharacterized protein	-	TVTSPPRVKSPEPR	S26134	A0A4X1U902_S26134	2xPhospho [S4; S10]; 1xTMTpro [K9]; 1xTMTpro [N-Term]
A0A4X1U902	Uncharacterized protein	-	TVTSPPRVKSPEPR	S26140	A0A4X1U902_S26140	2xPhospho [S4; S10]; 1xTMTpro [K9]; 1xTMTpro [N-Term]
A0A4X1U902	Uncharacterized protein	-	VKSPEGVK	S26147	A0A4X1U902_S26147	1xPhospho [S3]; 2xTMTpro [K2; K8]; 1xTMTpro [N-Term]
A0A4X1U902	Uncharacterized protein	-	SPEGVKSPK	S26153	A0A4X1U902_S26153	1xPhospho [S7]; 2xTMTpro [K6; K9]; 1xTMTpro [N-Term]
A0A4X1U902	Uncharacterized protein	-	IHNLSESDCGEYVCEISGEGGTSK	S26256	A0A4X1U902_S26256	2xCarbamidomethyl [C9; C14]; 1xPhospho [S5]; 1xTMTpro [K24]; 1xTMTpro [N-Term]
A0A4X1U902	Uncharacterized protein	-	APEPISTKPVIVTGLQDTTVSSDNVAK	S26338	A0A4X1U902_S26338	1xPhospho [S21]; 2xTMTpro [K8; K27]; 1xTMTpro [N-Term]
A0A4X1U902	Uncharacterized protein	-	AVVQEEISQK	S26447	A0A4X1U902_S26447	1xPhospho [S8]; 1xTMTpro [K10]; 1xTMTpro [N-Term]
A0A4X1U902	Uncharacterized protein	-	QEASFSSFSSSSASSMTEMK	S26744	A0A4X1U902_S26744	1xPhospho [S11]; 1xTMTpro [K20]; 1xTMTpro [N-Term]
A0A4X1U902	Uncharacterized protein	-	EEVVLKSVLR	S4422	A0A4X1U902_S4422	1xPhospho [S7]; 1xTMTpro [K6]; 1xTMTpro [N-Term]
A0A4X1U902	Uncharacterized protein	-	TPSPIEAER	S4554	A0A4X1U902_S4554	1xPhospho [S3]; 1xTMTpro [N-Term]
A0A4X1U902	Uncharacterized protein	-	LRPGSGGEKPPDEAPFTYQLK	S4567	A0A4X1U902_S4567	1xPhospho [S5]; 2xTMTpro [K9; K21]; 1xTMTpro [N-Term]
A0A4X1U902	Uncharacterized protein	-	ERESAVFTVELSHDNIR	S5417	A0A4X1U902_S5417	1xPhospho [S4]; 1xTMTpro [N-Term]
A0A4X1U902	Uncharacterized protein	-	ALKSDIGQYTCDCGTDK	S5554	A0A4X1U902_S5554	2xCarbamidomethyl [C11; C13]; 1xPhospho [S4]; 2xTMTpro [K3; K17]; 1xTMTpro [N-Term]
A0A4X1U902	Uncharacterized protein	-	LVRPLYSVEVIETETAR	S5587	A0A4X1U902_S5587	1xPhospho [S7]; 1xTMTpro [N-Term]
A0A4X1U902	Uncharacterized protein	-	AEFVCSISK	S6046	A0A4X1U902_S6046	1xCarbamidomethyl [C5]; 1xPhospho [S6]; 1xTMTpro [K9]; 1xTMTpro [N-Term]
A0A4X1U902	Uncharacterized protein	-	TLESGDKYDIIADGK	S6065	A0A4X1U902_S6065	1xPhospho [S4]; 2xTMTpro [K7; K15]; 1xTMTpro [N-Term]
A0A4X1U902	Uncharacterized protein	-	ENEPLSSK	S6513	A0A4X1U902_S6513	1xPhospho [S6]; 1xTMTpro [K8]; 1xTMTpro [N-Term]
A0A4X1U902	Uncharacterized protein	-	ENEPLSSKTVDTTAEQTSFR	S6514	A0A4X1U902_S6514	1xPhospho [S7]; 1xTMTpro [K8]; 1xTMTpro [N-Term]
A0A4X1U902	Uncharacterized protein	-	TISAYAELVISPSERPDK	S6927	A0A4X1U902_S6927	1xPhospho [S11]; 1xTMTpro [K18]; 1xTMTpro [N-Term]
A0A4X1U902	Uncharacterized protein	-	STVTIIDSKRSDTGTYIIEAVNVCGR	S7225	A0A4X1U902_S7225	1xCarbamidomethyl [C24]; 1xPhospho [S8]; 1xTMTpro [K9]; 1xTMTpro [N-Term]
A0A4X1U902	Uncharacterized protein	-	AADSDLWHK	S7299	A0A4X1U902_S7299	1xPhospho [S4]; 1xTMTpro [K9]; 1xTMTpro [N-Term]
A0A4X1U902	Uncharacterized protein	-	NDHISAHLEVPK	S7913	A0A4X1U902_S7913	1xPhospho [S5]; 1xTMTpro [K12]; 1xTMTpro [N-Term]
A0A4X1U902	Uncharacterized protein	-	NLLNSLK	S8430	A0A4X1U902_S8430	1xPhospho [S5]; 1xTMTpro [K7]; 1xTMTpro [N-Term]
A0A4X1U902	Uncharacterized protein	-	VCAENAAGPGKFSPPSDPKTAHDPISPPGPPIPR	S8460	A0A4X1U902_S8460	1xCarbamidomethyl [C2]; 1xPhospho [S13]; 2xTMTpro [K11; K19]
A0A4X1U902	Uncharacterized protein	-	YVITATNSCGSK	S8653	A0A4X1U902_S8653	1xCarbamidomethyl [C9]; 1xPhospho [S8]; 1xTMTpro [K12]; 1xTMTpro [N-Term]
A0A4X1U902	Uncharacterized protein	-	TKSTITLDWKEPR	S8781	A0A4X1U902_S8781	1xPhospho [S3]; 2xTMTpro [K2; K10]; 1xTMTpro [N-Term]
A0A4X1U902	Uncharacterized protein	-	SNGGSPIQGYIIEK	S8796	A0A4X1U902_S8796	1xPhospho [S5]; 1xTMTpro [K14]; 1xTMTpro [N-Term]
A0A4X1U902	Uncharacterized protein	-	DLKVSDITR	S9393	A0A4X1U902_S9393	1xPhospho [S5]; 1xTMTpro [K3]; 1xTMTpro [N-Term]
A0A4X1U902	Uncharacterized protein	-	NTVHLSWKPPK	S9503	A0A4X1U902_S9503	1xPhospho [S6]; 2xTMTpro [K8; K11]; 1xTMTpro [N-Term]
A0A4X1U902	Uncharacterized protein	-	DQTCPPSIELK	S9591	A0A4X1U902_S9591	1xCarbamidomethyl [C4]; 1xPhospho [S7]; 1xTMTpro [K11]; 1xTMTpro [N-Term]
A0A4X1U902	Uncharacterized protein	-	VSSEPKECTYTIPK	S9741	A0A4X1U902_S9741	1xCarbamidomethyl [C8]; 1xPhospho [S3]; 2xTMTpro [K6; K14]; 1xTMTpro [N-Term]
A0A4X1U902	Uncharacterized protein	-	SSADLEWSPPLK	S9908	A0A4X1U902_S9908	1xPhospho [S2]; 1xTMTpro [K12]; 1xTMTpro [N-Term]
A0A4X1U902	Uncharacterized protein	-	SSADLEWSPPLKDGGSK	S9914	A0A4X1U902_S9914	1xPhospho [S8]; 2xTMTpro [K12; K17]; 1xTMTpro [N-Term]
A0A4X1U902	Uncharacterized protein	-	DSVTLTWNPPK	T10208	A0A4X1U902_T10208	1xPhospho [T6]; 1xTMTpro [K11]; 1xTMTpro [N-Term]
A0A4X1U902	Uncharacterized protein	-	ANHTPESCPETKYK	T10644	A0A4X1U902_T10644	1xCarbamidomethyl [C8]; 1xPhospho [T11]; 2xTMTpro [K12; K14]; 1xTMTpro [N-Term]
A0A4X1U902	Uncharacterized protein	-	DVASAQWSPLSTTSKK	T10833	A0A4X1U902_T10833	1xPhospho [T12]; 2xTMTpro [K15; K16]; 1xTMTpro [N-Term]
A0A4X1U902	Uncharacterized protein	-	GVPFPTAK	T11013	A0A4X1U902_T11013	1xPhospho [T6]; 1xTMTpro [K8]; 1xTMTpro [N-Term]
A0A4X1U902	Uncharacterized protein	-	GWSIVASDVTKR	T11528	A0A4X1U902_T11528	1xPhospho [T10]; 1xTMTpro [K11]; 1xTMTpro [N-Term]
A0A4X1U902	Uncharacterized protein	-	VGVGPTIETK	T11557	A0A4X1U902_T11557	1xPhospho [T6]; 1xTMTpro [K10]; 1xTMTpro [N-Term]
A0A4X1U902	Uncharacterized protein	-	GKTFVYLK	T11587	A0A4X1U902_T11587	1xPhospho [T3]; 2xTMTpro [K2; K8]; 1xTMTpro [N-Term]
A0A4X1U902	Uncharacterized protein	-	GSIKETHYMVDK	T11630	A0A4X1U902_T11630	1xPhospho [T6]; 2xTMTpro [K4; K12]; 1xTMTpro [N-Term]
A0A4X1U902	Uncharacterized protein	-	LSGVLTVK	T11684	A0A4X1U902_T11684	1xPhospho [T6]; 1xTMTpro [K8]; 1xTMTpro [N-Term]
A0A4X1U902	Uncharacterized protein	-	AGDTIRLEAGVR	T11690	A0A4X1U902_T11690	1xPhospho [T4]; 1xTMTpro [N-Term]
A0A4X1U902	Uncharacterized protein	-	EADRKTWSTVTPEVK	T12216	A0A4X1U902_T12216	1xPhospho [T6]; 2xTMTpro [K5; K15]; 1xTMTpro [N-Term]
A0A4X1U902	Uncharacterized protein	-	TWSTVTPEVKK	T12219	A0A4X1U902_T12219	1xPhospho [T4]; 2xTMTpro [K10; K11]; 1xTMTpro [N-Term]
A0A4X1U902	Uncharacterized protein	-	ILMPEQITIK	T12381	A0A4X1U902_T12381	1xPhospho [T8]; 1xOxidation [M3]; 1xTMTpro [K10]; 1xTMTpro [N-Term]
A0A4X1U902	Uncharacterized protein	-	FGISEPLTSPK	T12551	A0A4X1U902_T12551	1xPhospho [T8]; 1xTMTpro [K11]; 1xTMTpro [N-Term]
A0A4X1U902	Uncharacterized protein	-	YGVGDPIFTEPAVAK	T12948	A0A4X1U902_T12948	1xPhospho [T9]; 1xTMTpro [K15]; 1xTMTpro [N-Term]
A0A4X1U902	Uncharacterized protein	-	TIKATGLQEGTEYEFR	T13022	A0A4X1U902_T13022	1xPhospho [T5]; 1xTMTpro [K3]; 1xTMTpro [N-Term]
A0A4X1U902	Uncharacterized protein	-	ASETPGPVVDLK	T13355	A0A4X1U902_T13355	1xPhospho [T4]; 1xTMTpro [K12]; 1xTMTpro [N-Term]
A0A4X1U902	Uncharacterized protein	-	SLSLQYTAKDLTEGK	T13413	A0A4X1U902_T13413	1xPhospho [T7]; 2xTMTpro [K9; K15]; 1xTMTpro [N-Term]
A0A4X1U902	Uncharacterized protein	-	DLTEGKEYTFR	T13418	A0A4X1U902_T13418	1xPhospho [T3]; 1xTMTpro [K6]; 1xTMTpro [N-Term]
A0A4X1U902	Uncharacterized protein	-	VCAENENGEGTPSEITAVAK	T13437	A0A4X1U902_T13437	1xCarbamidomethyl [C2]; 1xPhospho [T11]; 1xTMTpro [K20]; 1xTMTpro [N-Term]
A0A4X1U902	Uncharacterized protein	-	NVAGTKEGTLSIK	T13535	A0A4X1U902_T13535	1xPhospho [T5]; 2xTMTpro [K6; K13]; 1xTMTpro [N-Term]
A0A4X1U902	Uncharacterized protein	-	EGTLSIK	T13539	A0A4X1U902_T13539	1xPhospho [T3]; 1xTMTpro [K7]; 1xTMTpro [N-Term]
A0A4X1U902	Uncharacterized protein	-	FEEVTAEAITLK	T13561	A0A4X1U902_T13561	1xPhospho [T5]; 1xTMTpro [K12]; 1xTMTpro [N-Term]
A0A4X1U902	Uncharacterized protein	-	WVTCASAVQKTTFR	T13605	A0A4X1U902_T13605	1xCarbamidomethyl [C4]; 1xPhospho [T11]; 1xTMTpro [K10]; 1xTMTpro [N-Term]
A0A4X1U902	Uncharacterized protein	-	NSVTLIWTEPK	T13767	A0A4X1U902_T13767	1xPhospho [T8]; 1xTMTpro [K11]; 1xTMTpro [N-Term]
A0A4X1U902	Uncharacterized protein	-	ANHVNVPDCAFTVTDLVEGGKYEFR	T13806	A0A4X1U902_T13806	1xCarbamidomethyl [C9]; 1xPhospho [T12]; 1xTMTpro [K21]; 1xTMTpro [N-Term]
A0A4X1U902	Uncharacterized protein	-	EEHVKVTVLDVPGPPGPIEISNVSAEK	T13940	A0A4X1U902_T13940	1xPhospho [T7]; 2xTMTpro [K5; K27]; 1xTMTpro [N-Term]
A0A4X1U902	Uncharacterized protein	-	ATKTPVSDLR	T14096	A0A4X1U902_T14096	1xPhospho [T4]; 1xTMTpro [K3]; 1xTMTpro [N-Term]
A0A4X1U902	Uncharacterized protein	-	ITEFVVPDLQTKEK	T14212	A0A4X1U902_T14212	1xPhospho [T11]; 2xTMTpro [K12; K14]; 1xTMTpro [N-Term]
A0A4X1U902	Uncharacterized protein	-	EMAPDFELDAELRRTLVVR	T14257	A0A4X1U902_T14257	1xPhospho [T15]; 1xOxidation [M2]; 1xTMTpro [N-Term]
A0A4X1U902	Uncharacterized protein	-	ASEAPSPPDSLNIMDITK	T14449	A0A4X1U902_T14449	1xPhospho [T17]; 1xOxidation [M14]; 1xTMTpro [K18]; 1xTMTpro [N-Term]
A0A4X1U902	Uncharacterized protein	-	STVSLAWPKPK	T14452	A0A4X1U902_T14452	1xPhospho [T2]; 2xTMTpro [K9; K11]; 1xTMTpro [N-Term]
A0A4X1U902	Uncharacterized protein	-	GSDQWTHITTVK	T14488	A0A4X1U902_T14488	1xPhospho [T10]; 1xTMTpro [K12]; 1xTMTpro [N-Term]
A0A4X1U902	Uncharacterized protein	-	VPGPPGTPQVTAVTK	T14736	A0A4X1U902_T14736	1xPhospho [T7]; 1xTMTpro [K15]; 1xTMTpro [N-Term]
A0A4X1U902	Uncharacterized protein	-	SSGLTDGIAYEFR	T14796	A0A4X1U902_T14796	1xPhospho [T5]; 1xTMTpro [N-Term]
A0A4X1U902	Uncharacterized protein	-	FKDTIILK	T14942	A0A4X1U902_T14942	1xPhospho [T4]; 2xTMTpro [K2; K8]; 1xTMTpro [N-Term]
A0A4X1U902	Uncharacterized protein	-	CNKKTLTDLR	T15180	A0A4X1U902_T15180	1xCarbamidomethyl [C1]; 1xPhospho [T5]; 2xTMTpro [K3; K4]; 1xTMTpro [N-Term]
A0A4X1U902	Uncharacterized protein	-	VSGLTEGHEYEFR	T15192	A0A4X1U902_T15192	1xPhospho [T5]; 1xTMTpro [N-Term]
A0A4X1U902	Uncharacterized protein	-	IMAENAAGISAPSATSPFYK	T15215	A0A4X1U902_T15215	1xPhospho [T15]; 1xTMTpro [K20]; 1xTMTpro [N-Term]
A0A4X1U902	Uncharacterized protein	-	VLDTPGPPQDLK	T15423	A0A4X1U902_T15423	1xPhospho [T4]; 1xTMTpro [K12]; 1xTMTpro [N-Term]
A0A4X1U902	Uncharacterized protein	-	GSDKWVTCATVK	T15569	A0A4X1U902_T15569	1xCarbamidomethyl [C8]; 1xPhospho [T7]; 2xTMTpro [K4; K12]; 1xTMTpro [N-Term]
A0A4X1U902	Uncharacterized protein	-	LKTGCEYQFR	T15779	A0A4X1U902_T15779	1xCarbamidomethyl [C5]; 1xPhospho [T3]; 1xTMTpro [K2]; 1xTMTpro [N-Term]
A0A4X1U902	Uncharacterized protein	-	VPGPPGTPFVTHSSR	T15818	A0A4X1U902_T15818	1xPhospho [T7]; 1xTMTpro [N-Term]
A0A4X1U902	Uncharacterized protein	-	LNKTPIPQTK	T15865	A0A4X1U902_T15865	1xPhospho [T4]; 2xTMTpro [K3; K10]; 1xTMTpro [N-Term]
A0A4X1U902	Uncharacterized protein	-	TPIPQTKFK	T15870	A0A4X1U902_T15870	1xPhospho [T6]; 2xTMTpro [K7; K9]; 1xTMTpro [N-Term]
A0A4X1U902	Uncharacterized protein	-	YKDTIVVHAGELFK	T16024	A0A4X1U902_T16024	1xPhospho [T4]; 2xTMTpro [K2; K14]; 1xTMTpro [N-Term]
A0A4X1U902	Uncharacterized protein	-	SVTVNVK	T16100	A0A4X1U902_T16100	1xPhospho [T3]; 1xTMTpro [K7]; 1xTMTpro [N-Term]
A0A4X1U902	Uncharacterized protein	-	LRVTGLLENHNYEFR	T16271	A0A4X1U902_T16271	1xPhospho [T4]; 1xTMTpro [N-Term]
A0A4X1U902	Uncharacterized protein	-	GRPTPEVK	T16443	A0A4X1U902_T16443	1xPhospho [T4]; 1xTMTpro [K8]; 1xTMTpro [N-Term]
A0A4X1U902	Uncharacterized protein	-	VLDTPSPPVNLK	T16505	A0A4X1U902_T16505	1xPhospho [T4]; 1xTMTpro [K12]; 1xTMTpro [N-Term]
A0A4X1U902	Uncharacterized protein	-	VAEVPQPPGKITVDDVTR	T16610	A0A4X1U902_T16610	1xPhospho [T12]; 1xTMTpro [K10]; 1xTMTpro [N-Term]
A0A4X1U902	Uncharacterized protein	-	DGLPLKQTTR	T16745	A0A4X1U902_T16745	1xPhospho [T8]; 1xTMTpro [K6]; 1xTMTpro [N-Term]
A0A4X1U902	Uncharacterized protein	-	DTTTTVWDVVSATVAR	T16848	A0A4X1U902_T16848	1xPhospho [T13]; 1xTMTpro [N-Term]
A0A4X1U902	Uncharacterized protein	-	LKTGTEYQFR	T16861	A0A4X1U902_T16861	1xPhospho [T3]; 1xTMTpro [K2]; 1xTMTpro [N-Term]
A0A4X1U902	Uncharacterized protein	-	TIIHDTQFK	T16952	A0A4X1U902_T16952	1xPhospho [T6]; 1xTMTpro [K9]; 1xTMTpro [N-Term]
A0A4X1U902	Uncharacterized protein	-	DPCDPPGTPEAIIVK	T16998	A0A4X1U902_T16998	1xCarbamidomethyl [C3]; 1xPhospho [T8]; 1xTMTpro [K15]; 1xTMTpro [N-Term]
A0A4X1U902	Uncharacterized protein	-	FRDTIVVNAGETFR	T17106	A0A4X1U902_T17106	1xPhospho [T4]; 1xTMTpro [N-Term]
A0A4X1U902	Uncharacterized protein	-	VLDRPGPPEGPVQVTGVTAEK	T17201	A0A4X1U902_T17201	1xPhospho [T15]; 1xTMTpro [K21]; 1xTMTpro [N-Term]
A0A4X1U902	Uncharacterized protein	-	SLEITNVAK	T17300	A0A4X1U902_T17300	1xPhospho [T5]; 1xTMTpro [K9]; 1xTMTpro [N-Term]
A0A4X1U902	Uncharacterized protein	-	LRVTGLTEDHEYEFR	T17353	A0A4X1U902_T17353	1xPhospho [T4]; 1xTMTpro [N-Term]
A0A4X1U902	Uncharacterized protein	-	ACDPVFKPGPPTNAHIVDTTK	T17396	A0A4X1U902_T17396	1xCarbamidomethyl [C2]; 1xPhospho [T12]; 2xTMTpro [K7; K21]; 1xTMTpro [N-Term]
A0A4X1U902	Uncharacterized protein	-	GRPTPEITWSR	T17525	A0A4X1U902_T17525	1xPhospho [T4]; 1xTMTpro [N-Term]
A0A4X1U902	Uncharacterized protein	-	QTTRVNVEETATSTILHIK	T17828	A0A4X1U902_T17828	1xPhospho [T3]; 1xTMTpro [K19]; 1xTMTpro [N-Term]
A0A4X1U902	Uncharacterized protein	-	DTTTTTWHMVSATVAR	T17922	A0A4X1U902_T17922	1xPhospho [T5]; 1xOxidation [M9]; 1xTMTpro [N-Term]
A0A4X1U902	Uncharacterized protein	-	EPGPPGTPFVTSISK	T17982	A0A4X1U902_T17982	1xPhospho [T7]; 1xTMTpro [K15]; 1xTMTpro [N-Term]
A0A4X1U902	Uncharacterized protein	-	LNKTPIQDTK	T18029	A0A4X1U902_T18029	1xPhospho [T4]; 2xTMTpro [K3; K10]; 1xTMTpro [N-Term]
A0A4X1U902	Uncharacterized protein	-	NAAGNFSEPSESTGAITARDEIDAPNASLDPK	T18169	A0A4X1U902_T18169	1xPhospho [T17]; 1xTMTpro [K32]; 1xTMTpro [N-Term]
A0A4X1U902	Uncharacterized protein	-	LSNVGGTKSIPITVK	T18261	A0A4X1U902_T18261	1xPhospho [T7]; 2xTMTpro [K8; K15]; 1xTMTpro [N-Term]
A0A4X1U902	Uncharacterized protein	-	FRVTGLTEGHSYEFR	T18436	A0A4X1U902_T18436	1xPhospho [T4]; 1xTMTpro [N-Term]
A0A4X1U902	Uncharacterized protein	-	ICAINSEGVGEPATIPGSVVAK	T18563	A0A4X1U902_T18563	1xCarbamidomethyl [C2]; 1xPhospho [T14]; 1xTMTpro [K22]; 1xTMTpro [N-Term]
A0A4X1U902	Uncharacterized protein	-	YNLTLENNSGSKTAFVNVR	T18660	A0A4X1U902_T18660	1xPhospho [T13]; 1xTMTpro [K12]; 1xTMTpro [N-Term]
A0A4X1U902	Uncharacterized protein	-	AYATVTNNCTKNTFK	T18725	A0A4X1U902_T18725	1xCarbamidomethyl [C9]; 1xPhospho [T10]; 2xTMTpro [K11; K15]; 1xTMTpro [N-Term]
A0A4X1U902	Uncharacterized protein	-	VSEPPLPPGRVTLVDVTR	T18775	A0A4X1U902_T18775	1xPhospho [T12]; 1xTMTpro [N-Term]
A0A4X1U902	Uncharacterized protein	-	VTLVDVTR	T18780	A0A4X1U902_T18780	1xPhospho [T7]; 1xTMTpro [N-Term]
A0A4X1U902	Uncharacterized protein	-	IIGYVVEMQTK	T18808	A0A4X1U902_T18808	1xPhospho [T10]; 1xOxidation [M8]; 1xTMTpro [K11]; 1xTMTpro [N-Term]
A0A4X1U902	Uncharacterized protein	-	GRPQATVSWK	T18897	A0A4X1U902_T18897	1xPhospho [T6]; 1xTMTpro [K10]; 1xTMTpro [N-Term]
A0A4X1U902	Uncharacterized protein	-	DGQTLKETTR	T18906	A0A4X1U902_T18906	1xPhospho [T4]; 1xTMTpro [K6]; 1xTMTpro [N-Term]
A0A4X1U902	Uncharacterized protein	-	VNVSSSKTVTSLIIK	T18920	A0A4X1U902_T18920	1xPhospho [T8]; 2xTMTpro [K7; K15]; 1xTMTpro [N-Term]
A0A4X1U902	Uncharacterized protein	-	RETTSTTWHVVSQAVAR	T19001	A0A4X1U902_T19001	1xPhospho [T3]; 1xTMTpro [N-Term]
A0A4X1U902	Uncharacterized protein	-	LVTGSEYQFR	T19025	A0A4X1U902_T19025	1xPhospho [T3]; 1xTMTpro [N-Term]
A0A4X1U902	Uncharacterized protein	-	NAADSVSEPSESTGPITVKDDVEAPR	T19251	A0A4X1U902_T19251	1xPhospho [T17]; 1xTMTpro [K19]; 1xTMTpro [N-Term]
A0A4X1U902	Uncharacterized protein	-	VYAENAAGLSLPSETSPLVR	T19543	A0A4X1U902_T19543	1xPhospho [T15]; 1xTMTpro [N-Term]
A0A4X1U902	Uncharacterized protein	-	AWVSVTNNCNR	T19800	A0A4X1U902_T19800	1xCarbamidomethyl [C9]; 1xPhospho [T6]; 1xTMTpro [N-Term]
A0A4X1U902	Uncharacterized protein	-	LPYTTPGPPSTPWVTNVTR	T20147	A0A4X1U902_T20147	1xPhospho [T11]; 1xTMTpro [N-Term]
A0A4X1U902	Uncharacterized protein	-	TVIRTTHFK	T20198	A0A4X1U902_T20198	1xPhospho [T5]; 1xTMTpro [K9]; 1xTMTpro [N-Term]
A0A4X1U902	Uncharacterized protein	-	VTGLTENSDYQYR	T20603	A0A4X1U902_T20603	1xPhospho [T5]; 1xTMTpro [N-Term]
A0A4X1U902	Uncharacterized protein	-	GRPPPTVTWR	T20776	A0A4X1U902_T20776	1xPhospho [T8]; 1xTMTpro [N-Term]
A0A4X1U902	Uncharacterized protein	-	GLSDAVTIGPITVK	T21025	A0A4X1U902_T21025	1xPhospho [T12]; 1xTMTpro [K14]; 1xTMTpro [N-Term]
A0A4X1U902	Uncharacterized protein	-	EASQTNWK	T21174	A0A4X1U902_T21174	1xPhospho [T5]; 1xTMTpro [K8]; 1xTMTpro [N-Term]
A0A4X1U902	Uncharacterized protein	-	TTFKVPNLVK	T21187	A0A4X1U902_T21187	1xPhospho [T2]; 2xTMTpro [K4; K10]; 1xTMTpro [N-Term]
A0A4X1U902	Uncharacterized protein	-	FKVTGLTEGNEYEFHVMAENAAGVGPASGISR	T21687	A0A4X1U902_T21687	1xPhospho [T4]; 1xOxidation [M17]; 1xTMTpro [K2]; 1xTMTpro [N-Term]
A0A4X1U902	Uncharacterized protein	-	LSAPELDIDANFKQTHIVR	T21838	A0A4X1U902_T21838	1xPhospho [T15]; 1xTMTpro [K13]; 1xTMTpro [N-Term]
A0A4X1U902	Uncharacterized protein	-	VLDSPGPPGPITFKDVTR	T21928	A0A4X1U902_T21928	1xPhospho [T12]; 1xTMTpro [K14]; 1xTMTpro [N-Term]
A0A4X1U902	Uncharacterized protein	-	DDGGTDITNYIVEK	T22243	A0A4X1U902_T22243	1xPhospho [T5]; 1xTMTpro [K14]; 1xTMTpro [N-Term]
A0A4X1U902	Uncharacterized protein	-	LQGDLVTIR	T22530	A0A4X1U902_T22530	1xPhospho [T7]; 1xTMTpro [N-Term]
A0A4X1U902	Uncharacterized protein	-	SDSGKYTLTVK	T22591	A0A4X1U902_T22591	1xPhospho [T7]; 2xTMTpro [K5; K11]; 1xTMTpro [N-Term]
A0A4X1U902	Uncharacterized protein	-	NASGTKAVSVMVK	T22600	A0A4X1U902_T22600	1xPhospho [T5]; 2xTMTpro [K6; K13]; 1xTMTpro [N-Term]
A0A4X1U902	Uncharacterized protein	-	EHIIIQWTKPESDGGSDISNYLVDKR	T22733	A0A4X1U902_T22733	1xPhospho [T8]; 2xTMTpro [K9; K25]; 1xTMTpro [N-Term]
A0A4X1U902	Uncharacterized protein	-	VNKDYVVYDTR	T22770	A0A4X1U902_T22770	1xPhospho [T10]; 1xTMTpro [K3]; 1xTMTpro [N-Term]
A0A4X1U902	Uncharacterized protein	-	LKVTNLMEGCAYQFR	T22775	A0A4X1U902_T22775	1xCarbamidomethyl [C10]; 1xPhospho [T4]; 1xTMTpro [K2]; 1xTMTpro [N-Term]
A0A4X1U902	Uncharacterized protein	-	NNEFTVTDLK	T22875	A0A4X1U902_T22875	1xPhospho [T5]; 1xTMTpro [K10]; 1xTMTpro [N-Term]
A0A4X1U902	Uncharacterized protein	-	VTTLKPTVLEHTVVSLNEGEQYLFR	T23167	A0A4X1U902_T23167	1xPhospho [T12]; 1xTMTpro [K5]; 1xTMTpro [N-Term]
A0A4X1U902	Uncharacterized protein	-	ETTIKDTGEYTLELK	T23274	A0A4X1U902_T23274	1xPhospho [T3]; 2xTMTpro [K5; K15]; 1xTMTpro [N-Term]
A0A4X1U902	Uncharacterized protein	-	EYTLTHLPQGAEYR	T23567	A0A4X1U902_T23567	1xPhospho [T5]; 1xTMTpro [N-Term]
A0A4X1U902	Uncharacterized protein	-	VLACNAGGPGEPAEVPGTVK	T23596	A0A4X1U902_T23596	1xCarbamidomethyl [C4]; 1xPhospho [T18]; 1xTMTpro [K20]; 1xTMTpro [N-Term]
A0A4X1U902	Uncharacterized protein	-	AMIATSETHTELVIK	T23660	A0A4X1U902_T23660	1xPhospho [T8]; 1xOxidation [M2]; 1xTMTpro [K15]; 1xTMTpro [N-Term]
A0A4X1U902	Uncharacterized protein	-	VRGTSLVVK	T23757	A0A4X1U902_T23757	1xPhospho [T4]; 1xTMTpro [K9]; 1xTMTpro [N-Term]
A0A4X1U902	Uncharacterized protein	-	SEEPVIPKTPLNPPEPPSNPPEVLDVTK	T23796	A0A4X1U902_T23796	1xPhospho [T9]; 2xTMTpro [K8; K28]; 1xTMTpro [N-Term]
A0A4X1U902	Uncharacterized protein	-	VKCENLGGESEWSEISEPITPK	T24390	A0A4X1U902_T24390	1xCarbamidomethyl [C3]; 1xPhospho [T20]; 2xTMTpro [K2; K22]; 1xTMTpro [N-Term]
A0A4X1U902	Uncharacterized protein	-	ATNQGGSVSGTASLEVEVPAK	T24486	A0A4X1U902_T24486	1xPhospho [T11]; 1xTMTpro [K21]; 1xTMTpro [N-Term]
A0A4X1U902	Uncharacterized protein	-	ETRYTVINLFGK	T24652	A0A4X1U902_T24652	1xPhospho [T5]; 1xTMTpro [K12]; 1xTMTpro [N-Term]
A0A4X1U902	Uncharacterized protein	-	LTVTPHPPPTDTTLRPMFK	T25264	A0A4X1U902_T25264	1xPhospho [T13]; 1xOxidation [M17]; 1xTMTpro [K19]; 1xTMTpro [N-Term]
A0A4X1U902	Uncharacterized protein	-	VSGIPPPTLK	T25297	A0A4X1U902_T25297	1xPhospho [T8]; 1xTMTpro [K10]; 1xTMTpro [N-Term]
A0A4X1U902	Uncharacterized protein	-	SLSPTYIELMRPVSELIRPR	T25750	A0A4X1U902_T25750	2xPhospho [T5; Y6]; 1xOxidation [M10]; 1xTMTpro [N-Term]
A0A4X1U902	Uncharacterized protein	-	FILNVQSKPTAEVK	T25874	A0A4X1U902_T25874	1xPhospho [T10]; 2xTMTpro [K8; K14]; 1xTMTpro [N-Term]
A0A4X1U902	Uncharacterized protein	-	SITVYEGEPAR	T26043	A0A4X1U902_T26043	1xPhospho [T3]; 1xTMTpro [N-Term]
A0A4X1U902	Uncharacterized protein	-	SEATSLEKSVVHEEITK	T26488	A0A4X1U902_T26488	1xPhospho [T4]; 2xTMTpro [K8; K17]; 1xTMTpro [N-Term]
A0A4X1U902	Uncharacterized protein	-	QEASFSSFSSSSASSMTEMK	T26750	A0A4X1U902_T26750	1xPhospho [T17]; 1xOxidation [M16]; 1xTMTpro [K20]; 1xTMTpro [N-Term]
A0A4X1U902	Uncharacterized protein	-	LFVTGIR	T5042	A0A4X1U902_T5042	1xPhospho [T4]; 1xTMTpro [N-Term]
A0A4X1U902	Uncharacterized protein	-	YSIKTDGLR	T5183	A0A4X1U902_T5183	1xPhospho [T5]; 1xTMTpro [K4]; 1xTMTpro [N-Term]
A0A4X1U902	Uncharacterized protein	-	DATLQDMGTYVVMVGAAR	T6092	A0A4X1U902_T6092	1xPhospho [T9]; 1xOxidation [M13]; 1xTMTpro [N-Term]
A0A4X1U902	Uncharacterized protein	-	AAAHLTVIEK	T6107	A0A4X1U902_T6107	1xPhospho [T6]; 1xTMTpro [K10]; 1xTMTpro [N-Term]
A0A4X1U902	Uncharacterized protein	-	ADSCEFTVTGLQK	T6623	A0A4X1U902_T6623	1xCarbamidomethyl [C4]; 1xPhospho [T9]; 1xTMTpro [K13]; 1xTMTpro [N-Term]
A0A4X1U902	Uncharacterized protein	-	VGTGEPVETDNPVEAR	T6644	A0A4X1U902_T6644	1xPhospho [T3]; 1xTMTpro [N-Term]
A0A4X1U902	Uncharacterized protein	-	LVPELTYKVTGLQK	T6826	A0A4X1U902_T6826	1xPhospho [T10]; 2xTMTpro [K8; K14]; 1xTMTpro [N-Term]
A0A4X1U902	Uncharacterized protein	-	TAKSIFLTWDPPKYDGGSR	T7079	A0A4X1U902_T7079	1xPhospho [T8]; 2xTMTpro [K3; K13]
A0A4X1U902	Uncharacterized protein	-	IELPATVTGKPEPK	T7185	A0A4X1U902_T7185	1xPhospho [T6]; 2xTMTpro [K10; K14]; 1xTMTpro [N-Term]
A0A4X1U902	Uncharacterized protein	-	LSSTVKDTKFR	T7312	A0A4X1U902_T7312	1xPhospho [T8]; 2xTMTpro [K6; K9]; 1xTMTpro [N-Term]
A0A4X1U902	Uncharacterized protein	-	ATKLTPNKEYIFR	T7320	A0A4X1U902_T7320	1xPhospho [T5]; 2xTMTpro [K3; K8]; 1xTMTpro [N-Term]
A0A4X1U902	Uncharacterized protein	-	MPIKDTTYR	T7412	A0A4X1U902_T7412	1xPhospho [T6]; 1xTMTpro [K4]; 1xTMTpro [N-Term]
A0A4X1U902	Uncharacterized protein	-	GWQTVDTTVKDTK	T7608	A0A4X1U902_T7608	1xPhospho [T8]; 2xTMTpro [K10; K13]; 1xTMTpro [N-Term]
A0A4X1U902	Uncharacterized protein	-	GWQTVDTTVKDTKCTVTPLTEGSLYVFR	T7612	A0A4X1U902_T7612	1xCarbamidomethyl [C14]; 1xPhospho [T12]; 2xTMTpro [K10; K13]; 1xTMTpro [N-Term]
A0A4X1U902	Uncharacterized protein	-	VIMRTSLEVR	T8159	A0A4X1U902_T8159	1xPhospho [T5]; 1xTMTpro [N-Term]
A0A4X1U902	Uncharacterized protein	-	RVTPLVR	T8202	A0A4X1U902_T8202	1xPhospho [T3]; 1xTMTpro [N-Term]
A0A4X1U902	Uncharacterized protein	-	IPAVVTGRPVPTKVWTIEEGELDKDR	T8607	A0A4X1U902_T8607	1xPhospho [T12]; 2xTMTpro [K13; K24]; 1xTMTpro [N-Term]
A0A4X1U902	Uncharacterized protein	-	VIIENVGTKSELIIK	T8629	A0A4X1U902_T8629	1xPhospho [T8]; 2xTMTpro [K9; K15]; 1xTMTpro [N-Term]
A0A4X1U902	Uncharacterized protein	-	LCPTTSLLVEGLDEHQMYEFR	T8824	A0A4X1U902_T8824	1xCarbamidomethyl [C2]; 1xPhospho [T5]; 1xOxidation [M17]; 1xTMTpro [N-Term]
A0A4X1U902	Uncharacterized protein	-	SDTGLYTITAVNNLGTASK	T9676	A0A4X1U902_T9676	1xPhospho [T16]; 1xTMTpro [K19]; 1xTMTpro [N-Term]
A0A4X1U902	Uncharacterized protein	-	GTKLVVTGLK	T9950	A0A4X1U902_T9950	1xPhospho [T2]; 2xTMTpro [K3; K10]; 1xTMTpro [N-Term]
A0A4X1U902	Uncharacterized protein	-	LVVTGLK	T9955	A0A4X1U902_T9955	1xPhospho [T4]; 1xTMTpro [K7]; 1xTMTpro [N-Term]
A0A4X1U902	Uncharacterized protein	-	SHQGVYSLLAK	Y10065	A0A4X1U902_Y10065	1xPhospho [Y6]; 1xTMTpro [K11]; 1xTMTpro [N-Term]
A0A4X1U902	Uncharacterized protein	-	ANLLANNEYYFR	Y11543	A0A4X1U902_Y11543	1xPhospho [Y10]; 1xTMTpro [N-Term]
A0A4X1U902	Uncharacterized protein	-	ETHYMVDK	Y11632	A0A4X1U902_Y11632	1xPhospho [Y4]; 1xOxidation [M5]; 1xTMTpro [K8]; 1xTMTpro [N-Term]
A0A4X1U902	Uncharacterized protein	-	TKYDRPGRPDPPEVTK	Y11865	A0A4X1U902_Y11865	1xPhospho [Y3]; 2xTMTpro [K2; K16]; 1xTMTpro [N-Term]
A0A4X1U902	Uncharacterized protein	-	IEAHVYGKPNPICK	Y12395	A0A4X1U902_Y12395	1xCarbamidomethyl [C13]; 1xPhospho [Y6]; 2xTMTpro [K8; K14]; 1xTMTpro [N-Term]
A0A4X1U902	Uncharacterized protein	-	DSGYYSLTAENSSGTDTQK	Y12440	A0A4X1U902_Y12440	1xPhospho [Y4]; 1xTMTpro [K19]; 1xTMTpro [N-Term]
A0A4X1U902	Uncharacterized protein	-	AVYAQDPLYPPGPPAFPK	Y13059	A0A4X1U902_Y13059	1xPhospho [Y9]; 1xTMTpro [K18]; 1xTMTpro [N-Term]
A0A4X1U902	Uncharacterized protein	-	IGYSDPSDVPDKHCPK	Y13144	A0A4X1U902_Y13144	1xCarbamidomethyl [C14]; 1xPhospho [Y3]; 2xTMTpro [K12; K16]; 1xTMTpro [N-Term]
A0A4X1U902	Uncharacterized protein	-	IDYYVVQK	Y15061	A0A4X1U902_Y15061	1xPhospho [Y3]; 1xTMTpro [K8]; 1xTMTpro [N-Term]
A0A4X1U902	Uncharacterized protein	-	STYLTSEPIVAQYPFK	Y15808	A0A4X1U902_Y15808	1xPhospho [Y13]; 1xTMTpro [K16]; 1xTMTpro [N-Term]
A0A4X1U902	Uncharacterized protein	-	IDADIYGKPIPTTQWIK	Y16040	A0A4X1U902_Y16040	1xPhospho [Y6]; 2xTMTpro [K8; K17]; 1xTMTpro [N-Term]
A0A4X1U902	Uncharacterized protein	-	CYLAWNPPLHDGGANISHYIIEK	Y18292	A0A4X1U902_Y18292	1xCarbamidomethyl [C1]; 1xPhospho [Y2]; 1xTMTpro [K23]; 1xTMTpro [N-Term]
A0A4X1U902	Uncharacterized protein	-	TEIVSTDYNTLLTVK	Y19315	A0A4X1U902_Y19315	1xPhospho [Y8]; 1xTMTpro [K15]; 1xTMTpro [N-Term]
A0A4X1U902	Uncharacterized protein	-	ITNLQEGAIYYFR	Y19820	A0A4X1U902_Y19820	1xPhospho [Y11]; 1xTMTpro [N-Term]
A0A4X1U902	Uncharacterized protein	-	NFPSHTVYVR	Y19959	A0A4X1U902_Y19959	1xPhospho [Y8]; 1xTMTpro [N-Term]
A0A4X1U902	Uncharacterized protein	-	WEPPKYDGGSQVTNYIVLR	Y20068	A0A4X1U902_Y20068	1xPhospho [Y6]; 1xTMTpro [K5]; 1xTMTpro [N-Term]
A0A4X1U902	Uncharacterized protein	-	TYALNAAGVSK	Y22388	A0A4X1U902_Y22388	1xPhospho [Y2]; 1xTMTpro [K11]; 1xTMTpro [N-Term]
A0A4X1U902	Uncharacterized protein	-	VTGYYIER	Y23837	A0A4X1U902_Y23837	1xPhospho [Y5]; 1xTMTpro [N-Term]
A0A4X1U902	Uncharacterized protein	-	TAYVGENVR	Y25174	A0A4X1U902_Y25174	1xPhospho [Y3]; 1xTMTpro [N-Term]
A0A4X1U902	Uncharacterized protein	-	TPSPDYYFYYRPR	Y25548	A0A4X1U902_Y25548	2xPhospho [Y6; Y7]; 1xTMTpro [N-Term]
A0A4X1U902	Uncharacterized protein	-	TPSPDYYFYYRPR	Y25549	A0A4X1U902_Y25549	2xPhospho [Y6; Y7]; 1xTMTpro [N-Term]
A0A4X1U902	Uncharacterized protein	-	SLSPTYIELMRPVSELIRPR	Y25751	A0A4X1U902_Y25751	2xPhospho [T5; Y6]; 1xOxidation [M10]; 1xTMTpro [N-Term]
A0A4X1U902	Uncharacterized protein	-	VLEADPYFTVK	Y5136	A0A4X1U902_Y5136	1xPhospho [Y7]; 1xTMTpro [K11]; 1xTMTpro [N-Term]
A0A4X1U902	Uncharacterized protein	-	SKYDVPGPPLNVAITDVNR	Y6660	A0A4X1U902_Y6660	1xPhospho [Y3]; 1xTMTpro [K2]; 1xTMTpro [N-Term]
A0A4X1U902	Uncharacterized protein	-	EKLYPPSPPR	Y7554	A0A4X1U902_Y7554	1xPhospho [Y4]; 1xTMTpro [K2]; 1xTMTpro [N-Term]
A0A4X1U902	Uncharacterized protein	-	IGGGEYIELK	Y8036	A0A4X1U902_Y8036	1xPhospho [Y6]; 1xTMTpro [K10]; 1xTMTpro [N-Term]
A0A4X1U902	Uncharacterized protein	-	NVHVEVYDRPSPPR	Y8967	A0A4X1U902_Y8967	1xPhospho [Y7]; 1xTMTpro [N-Term]
A0A4X1U924	Uncharacterized protein	AAMDC	ETGTEHSPGVQPADVEEVVEK	S53	A0A4X1U924_S53	1xPhospho [S7]; 1xTMTpro [K21]; 1xTMTpro [N-Term]
A0A4X1U9Z4	Nucleoplasmin domain-containing protein	NPM1	CGSGPVHISGQHLVAVEEDAESEDEEEEDVK	S125	A0A4X1U9Z4_S125	1xCarbamidomethyl [C1]; 1xPhospho [S22]; 1xTMTpro [K31]; 1xTMTpro [N-Term]
A0A4X1UAE2	Uncharacterized protein	TMEM64	IQSSEKLSAVIR	S231	A0A4X1UAE2_S231	3xPhospho [S3; S4; S8]; 1xTMTpro [N-Term]
A0A4X1UAE2	Uncharacterized protein	TMEM64	IQSSEKLSAVIR	S232	A0A4X1UAE2_S232	3xPhospho [S3; S4; S8]; 1xTMTpro [N-Term]
A0A4X1UAE2	Uncharacterized protein	TMEM64	IQSSEKLSAVIR	S236	A0A4X1UAE2_S236	3xPhospho [S3; S4; S8]; 1xTMTpro [N-Term]
A0A4X1UC83	Desmin	DES	DGEVVSEATQQQHEVL	T416	A0A4X1UC83_T416	1xPhospho [T9]; 1xTMTpro [N-Term]
A0A4X1UCH4	PDZ domain-containing protein	PDLIM5	ASATPKPEPVPVQKPTVTSVCAETAQELAEGQR	T87	A0A4X1UCH4_T87	1xCarbamidomethyl [C21]; 1xPhospho [T4]; 2xTMTpro [K6; K14]; 1xTMTpro [N-Term]
A0A4X1UDT6	Spectrin beta chain	SPTB	DFGHTVDSVEK	S1774	A0A4X1UDT6_S1774	1xPhospho [S8]; 1xTMTpro [K11]; 1xTMTpro [N-Term]
A0A4X1UDT6	Spectrin beta chain	SPTB	VLDTPLSEGEEPTTLPSQR	S1894	A0A4X1UDT6_S1894	1xPhospho [S7]; 1xTMTpro [N-Term]
A0A4X1UE05	Uncharacterized protein	-	SPSLSPSPPSPIEK	S1271	A0A4X1UE05_S1271	1xPhospho [S10]; 1xTMTpro [K14]; 1xTMTpro [N-Term]
A0A4X1UE77	MADS-box domain-containing protein	-	SEPISPPRDR	S390	A0A4X1UE77_S390	1xPhospho [S5]; 1xTMTpro [N-Term]
A0A4X1UEH1	Raptor_N domain-containing protein	-	GIHIHQAGGSPPTSSTSSSSLTNDVAK	S877	A0A4X1UEH1_S877	1xPhospho [S10]; 1xTMTpro [K27]; 1xTMTpro [N-Term]
A0A4X1UEM4	Uncharacterized protein	-	SPSFGGASEAAAR	S216	A0A4X1UEM4_S216	1xPhospho [S3]; 1xTMTpro [N-Term]
A0A4X1UEM4	Uncharacterized protein	-	APAQGVQPSPSLSK	S237	A0A4X1UEM4_S237	1xPhospho [S11]; 1xTMTpro [K14]; 1xTMTpro [N-Term]
A0A4X1UFC0	Uncharacterized protein	PDLIM5	QPTVTSVCAETAQELAEGQR	T208	A0A4X1UFC0_T208	1xCarbamidomethyl [C8]; 1xPhospho [T3]; 1xTMTpro [N-Term]
A0A4X1UFC0	Uncharacterized protein	PDLIM5	ASATPKPEPVPVQK	T87	A0A4X1UFC0_T87	1xPhospho [T4]; 2xTMTpro [K6; K14]; 1xTMTpro [N-Term]
A0A4X1UHI6	Phosphatidate cytidylyltransferase	CDS2	VDGETASDSESR	S33	A0A4X1UHI6_S33	1xPhospho [S7]; 1xTMTpro [N-Term]
A0A4X1UIB3	Uncharacterized protein	-	SESNSSITTTQPTIAK	S7430	A0A4X1UIB3_S7430	1xPhospho [S3]; 1xTMTpro [K16]; 1xTMTpro [N-Term]
A0A4X1UIJ4	tRNA (adenine(58)-N(1))-methyltransferase non-catalytic subunit TRM6	-	VDSLLNGTFSAEMLSSEPK	S459	A0A4X1UIJ4_S459	1xPhospho [S3]; 1xOxidation [M13]; 1xTMTpro [K19]; 1xTMTpro [N-Term]
A0A4X1UJZ4	Endoplasmic reticulum junction formation protein lunapark	-	LPEFSFEKR	S250	A0A4X1UJZ4_S250	1xPhospho [S5]; 1xTMTpro [K8]; 1xTMTpro [N-Term]
A0A4X1UKA5	Serine/threonine-protein phosphatase	-	ITSFEEAK	S371	A0A4X1UKA5_S371	1xPhospho [S3]; 1xTMTpro [K8]; 1xTMTpro [N-Term]
A0A4X1UKC2	UBC core domain-containing protein	UBE2V1	AISVLAK	S126	A0A4X1UKC2_S126	1xPhospho [S3]; 1xTMTpro [K7]; 1xTMTpro [N-Term]
A0A4X1UKP9	Uncharacterized protein	PRKAG2	RQSEPHGLFGLSSSPSTPTQVVK	S25	A0A4X1UKP9_S25	1xPhospho [S3]; 1xTMTpro [K23]; 1xTMTpro [N-Term]
A0A4X1UKQ2	IF rod domain-containing protein	-	RHSPGPGSPDWEAGAETR	S1040	A0A4X1UKQ2_S1040	2xPhospho [S3; S8]; 1xTMTpro [N-Term]
A0A4X1UKQ2	IF rod domain-containing protein	-	WATQELYHPSGEDAETGLSSPSSESITSQGPVSATVEVTSPR	S1078	A0A4X1UKQ2_S1078	1xPhospho [S20]; 1xTMTpro [N-Term]
A0A4X1UKQ2	IF rod domain-containing protein	-	GFAQSHVLEDVSQSVR	S1114	A0A4X1UKQ2_S1114	1xPhospho [S14]; 1xTMTpro [N-Term]
A0A4X1UKQ2	IF rod domain-containing protein	-	EASVDTEAWSGSGLSIR	S1295	A0A4X1UKQ2_S1295	1xPhospho [S12]; 1xTMTpro [N-Term]
A0A4X1UKQ2	IF rod domain-containing protein	-	TLALASPVDSPELGEVADSSR	S1417	A0A4X1UKQ2_S1417	1xPhospho [S6]; 1xTMTpro [N-Term]
A0A4X1UKQ2	IF rod domain-containing protein	-	DAGSRNDLAASVSFQGSAGDR	S1481	A0A4X1UKQ2_S1481	1xPhospho [S4]; 1xTMTpro [N-Term]
A0A4X1UKQ2	IF rod domain-containing protein	-	NDLAASVSFQGSAGDR	S1490	A0A4X1UKQ2_S1490	1xPhospho [S8]; 1xTMTpro [N-Term]
A0A4X1UKQ2	IF rod domain-containing protein	-	TVSPTLGLLR	S418	A0A4X1UKQ2_S418	1xPhospho [S3]; 1xTMTpro [N-Term]
A0A4X1UKQ2	IF rod domain-containing protein	-	AEEFSTPFQVEEVDDVSPGSK	S767	A0A4X1UKQ2_S767	1xPhospho [S17]; 1xTMTpro [K21]; 1xTMTpro [N-Term]
A0A4X1UKQ2	IF rod domain-containing protein	-	VVKPLDVPEGSLER	S889	A0A4X1UKQ2_S889	1xPhospho [S11]; 1xTMTpro [K3]; 1xTMTpro [N-Term]
A0A4X1UKQ2	IF rod domain-containing protein	-	DSTPEVAPQGLHTPLKK	T587	A0A4X1UKQ2_T587	1xPhospho [T13]; 2xTMTpro [K16; K17]; 1xTMTpro [N-Term]
A0A4X1ULJ7	Uncharacterized protein	SORBS1	YSFSEDTK	S313	A0A4X1ULJ7_S313	1xPhospho [S2]; 1xTMTpro [K8]; 1xTMTpro [N-Term]
A0A4X1ULJ7	Uncharacterized protein	SORBS1	DISPEEIDLKNEPWYK	S404	A0A4X1ULJ7_S404	1xPhospho [S3]; 2xTMTpro [K10; K16]; 1xTMTpro [N-Term]
A0A4X1ULJ7	Uncharacterized protein	SORBS1	APSANLSQSSAVSPTPETSSEPPGYIYSSNFHAVK	S488	A0A4X1ULJ7_S488	1xPhospho [S13]; 1xTMTpro [K35]; 1xTMTpro [N-Term]
A0A4X1ULJ7	Uncharacterized protein	SORBS1	QDSFSQLQLGR	S939	A0A4X1ULJ7_S939	1xPhospho [S3]; 1xTMTpro [N-Term]
A0A4X1ULR0	Uncharacterized protein	-	SPAPDSPAQPPKPK	S1250	A0A4X1ULR0_S1250	1xPhospho [S6]; 2xTMTpro [K12; K14]; 1xTMTpro [N-Term]
A0A4X1ULR0	Uncharacterized protein	-	SPSLLQSGAR	S1470	A0A4X1ULR0_S1470	1xPhospho [S3]; 1xTMTpro [N-Term]
A0A4X1ULR0	Uncharacterized protein	-	SPAPGPPAASPTASAQTPK	T1376	A0A4X1ULR0_T1376	1xPhospho [T12]; 1xTMTpro [K19]; 1xTMTpro [N-Term]
A0A4X1UM50	Uncharacterized protein	-	ATGSLGQPSPSAQR	S1170	A0A4X1UM50_S1170	1xPhospho [S9]; 1xTMTpro [N-Term]
A0A4X1UM50	Uncharacterized protein	-	SYQSSSPIPAAGSSYHSPDYALQQFGSPESQAR	S1181	A0A4X1UM50_S1181	1xPhospho [S6]; 1xTMTpro [N-Term]
A0A4X1UM50	Uncharacterized protein	-	SQFSVAGVHAVPGSPQAR	S1222	A0A4X1UM50_S1222	1xPhospho [S14]; 1xTMTpro [N-Term]
A0A4X1UM50	Uncharacterized protein	-	AVNPSMAAPSSPSLSHR	S1254	A0A4X1UM50_S1254	1xPhospho [S11]; 1xOxidation [M6]; 1xTMTpro [N-Term]
A0A4X1UM50	Uncharacterized protein	-	HPGAHQVSSLHGNVATTPGSPSLGR	S1313	A0A4X1UM50_S1313	1xPhospho [S20]; 1xTMTpro [N-Term]
A0A4X1UM50	Uncharacterized protein	-	HPGAHQGNLASSLHGNAIPSPGSPSLGR	S1341	A0A4X1UM50_S1341	1xPhospho [S23]; 1xTMTpro [N-Term]
A0A4X1UM50	Uncharacterized protein	-	HLGGSGSVVPGSPSLDR	S1358	A0A4X1UM50_S1358	1xPhospho [S12]; 1xTMTpro [N-Term]
A0A4X1UM50	Uncharacterized protein	-	AGSLPNYATVNGK	S1444	A0A4X1UM50_S1444	1xPhospho [S3]; 1xTMTpro [K13]; 1xTMTpro [N-Term]
A0A4X1UM50	Uncharacterized protein	-	SQSFPESEPQLPPAPAR	S652	A0A4X1UM50_S652	1xPhospho [S3]; 1xTMTpro [N-Term]
A0A4X1UM50	Uncharacterized protein	-	SQSVPGAWPGASPLSSQPLSGSSYQSHPLTQSR	S768	A0A4X1UM50_S768	1xPhospho [S3]; 1xTMTpro [N-Term]
A0A4X1UM50	Uncharacterized protein	-	ASLESVPSGR	S818	A0A4X1UM50_S818	1xPhospho [S2]; 1xTMTpro [N-Term]
A0A4X1UM50	Uncharacterized protein	-	EMTPDPSRTPEEEPLNLEGLVAHR	S893	A0A4X1UM50_S893	1xPhospho [S7]; 1xTMTpro [N-Term]
A0A4X1UM54	Calcium-transporting ATPase	ATP2B2	SGASFQGALR	S1121	A0A4X1UM54_S1121	1xPhospho [S4]; 1xTMTpro [N-Term]
A0A4X1UM54	Calcium-transporting ATPase	ATP2B2	TSIHNFMAHPEFR	S1161	A0A4X1UM54_S1161	1xPhospho [S2]; 1xOxidation [M7]; 1xTMTpro [N-Term]
A0A4X1UM79	Phosphoinositide phospholipase C	PLCL2	TVSFSSMPTEK	S127	A0A4X1UM79_S127	1xPhospho [S6]; 1xTMTpro [K11]; 1xTMTpro [N-Term]
A0A4X1UM79	Phosphoinositide phospholipase C	PLCL2	GGAAGGALPTSPSPALGAK	S19	A0A4X1UM79_S19	1xPhospho [S13]; 1xTMTpro [K19]; 1xTMTpro [N-Term]
A0A4X1UP99	Uncharacterized protein	MLIP	TTAVTSPVLSPSESPR	S324	A0A4X1UP99_S324	2xPhospho [S6; S10]; 1xTMTpro [N-Term]
A0A4X1UP99	Uncharacterized protein	MLIP	TTAVTSPVLSPSESPR	S328	A0A4X1UP99_S328	2xPhospho [S6; S10]; 1xTMTpro [N-Term]
A0A4X1UP99	Uncharacterized protein	MLIP	AAPLPQTPSHISSSPVSLNVEK	S500	A0A4X1UP99_S500	1xPhospho [S13]; 1xTMTpro [K22]; 1xTMTpro [N-Term]
A0A4X1UP99	Uncharacterized protein	MLIP	SASSASSSVSPLTNQR	S581	A0A4X1UP99_S581	1xPhospho [S10]; 1xTMTpro [N-Term]
A0A4X1UP99	Uncharacterized protein	MLIP	IPEEPSDKTPETINR	T67	A0A4X1UP99_T67	1xPhospho [T9]; 1xTMTpro [K8]; 1xTMTpro [N-Term]
A0A4X1URU2	Catechol O-methyltransferase	COMT	AVYKGPGSPAQP	S266	A0A4X1URU2_S266	1xPhospho [S8]; 1xTMTpro [K4]; 1xTMTpro [N-Term]
A0A4X1USK2	Uncharacterized protein	EEF1D	ATAPQTQHVSPMR	S133	A0A4X1USK2_S133	1xPhospho [S10]; 1xOxidation [M12]; 1xTMTpro [N-Term]
A0A4X1USV7	2-phospho-D-glycerate hydro-lyase	-	LGELYKSFIK	S348	A0A4X1USV7_S348	1xPhospho [S7]; 2xTMTpro [K6; K10]; 1xTMTpro [N-Term]
A0A4X1USV7	2-phospho-D-glycerate hydro-lyase	-	AVEHINKTLGPALLEK	T138	A0A4X1USV7_T138	1xPhospho [T8]; 2xTMTpro [K7; K16]; 1xTMTpro [N-Term]
A0A4X1UTJ7	Uncharacterized protein	-	SHIQQICETVLTSGENLAR	S223	A0A4X1UTJ7_S223	1xCarbamidomethyl [C7]; 1xPhospho [S13]; 1xTMTpro [N-Term]
A0A4X1UU92	Uncharacterized protein	-	ATVTPSPVKGK	S131	A0A4X1UU92_S131	1xPhospho [S6]; 2xTMTpro [K9; K11]; 1xTMTpro [N-Term]
A0A4X1UU92	Uncharacterized protein	-	EEDEEPESPPEKK	S164	A0A4X1UU92_S164	1xPhospho [S8]; 2xTMTpro [K12; K13]; 1xTMTpro [N-Term]
A0A4X1UX31	cAMP-dependent protein kinase	PRKACB	GSGDTSNFDDYEEEDIRVSITEK	T345	A0A4X1UX31_T345	1xPhospho [T21]; 1xTMTpro [K23]; 1xTMTpro [N-Term]
A0A4X1UX38	Voltage-dependent anion-selective channel protein 1	VDAC1	LTFDSSFSPNTGKK	S123	A0A4X1UX38_S123	1xPhospho [S8]; 2xTMTpro [K13; K14]; 1xTMTpro [N-Term]
A0A4X1UX38	Voltage-dependent anion-selective channel protein 1	VDAC1	VTGSLETK	S76	A0A4X1UX38_S76	1xPhospho [S4]; 1xTMTpro [K8]; 1xTMTpro [N-Term]
A0A4X1UX38	Voltage-dependent anion-selective channel protein 1	VDAC1	YRWTEYGLTFTEK	T84	A0A4X1UX38_T84	1xPhospho [T4]; 1xTMTpro [K13]; 1xTMTpro [N-Term]
A0A4X1UXH8	Protein NDRG2	NDRG2	TASLTSAASIDGNR	S332	A0A4X1UXH8_S332	2xPhospho [S3; S6]; 1xTMTpro [N-Term]
A0A4X1UXH8	Protein NDRG2	NDRG2	TASLTSAASIDGNR	S335	A0A4X1UXH8_S335	2xPhospho [S3; S6]; 1xTMTpro [N-Term]
A0A4X1UXN6	Uncharacterized protein	-	SHSAEPNSSSFLDDPNPMK	S1017	A0A4X1UXN6_S1017	1xPhospho [S3]; 1xOxidation [M18]; 1xTMTpro [K19]; 1xTMTpro [N-Term]
A0A4X1UXN6	Uncharacterized protein	-	QQSLPPPK	S1039	A0A4X1UXN6_S1039	1xPhospho [S3]; 1xTMTpro [K8]; 1xTMTpro [N-Term]
A0A4X1UXN6	Uncharacterized protein	-	TSVPDASMSAGSGSPSK	S1069	A0A4X1UXN6_S1069	1xPhospho [S14]; 1xOxidation [M8]; 1xTMTpro [K17]; 1xTMTpro [N-Term]
A0A4X1UXN6	Uncharacterized protein	-	SINHQIESPSER	S1484	A0A4X1UXN6_S1484	1xPhospho [S8]; 1xTMTpro [N-Term]
A0A4X1UXN6	Uncharacterized protein	-	SDSLSPPR	S190	A0A4X1UXN6_S190	1xPhospho [S3]; 1xTMTpro [N-Term]
A0A4X1UXN6	Uncharacterized protein	-	DDSFDSLDSFGSR	S201	A0A4X1UXN6_S201	1xPhospho [S3]; 1xTMTpro [N-Term]
A0A4X1UXN6	Uncharacterized protein	-	GSSDGRGSDSESDLPHR	S226	A0A4X1UXN6_S226	1xPhospho [S3]; 1xTMTpro [N-Term]
A0A4X1UXN6	Uncharacterized protein	-	SASQDLIK	S925	A0A4X1UXN6_S925	1xPhospho [S3]; 1xTMTpro [K8]; 1xTMTpro [N-Term]
A0A4X1V1C9	ATP-dependent DNA helicase	-	KQLDALEQRTSWSK	S449	A0A4X1V1C9_S449	1xPhospho [S13]; 2xTMTpro [K1; K14]
A0A4X1V1J9	Uncharacterized protein	-	SRDSADESEPIQER	S1087	A0A4X1V1J9_S1087	1xPhospho [S4]; 1xTMTpro [N-Term]
A0A4X1V1J9	Uncharacterized protein	-	SPSPPPPLSAR	S260	A0A4X1V1J9_S260	1xPhospho [S3]; 1xTMTpro [N-Term]
A0A4X1V1J9	Uncharacterized protein	-	AIASPEPEGCDPEELSQR	S52	A0A4X1V1J9_S52	1xCarbamidomethyl [C10]; 1xPhospho [S4]; 1xTMTpro [N-Term]
A0A4X1V1J9	Uncharacterized protein	-	QFIAAQSLSPGSPASPTPPAGR	S730	A0A4X1V1J9_S730	1xPhospho [S15]; 1xTMTpro [N-Term]
A0A4X1V1N4	Calcium/calmodulin-dependent protein kinase	-	ANVVTSPK	S453	A0A4X1V1N4_S453	1xPhospho [S6]; 1xTMTpro [K8]; 1xTMTpro [N-Term]
A0A4X1V1N4	Calcium/calmodulin-dependent protein kinase	-	ENIPTPALEPQTTVIHNPDGNK	T467	A0A4X1V1N4_T467	1xPhospho [T12]; 1xTMTpro [K22]; 1xTMTpro [N-Term]
A0A4X1V1N4	Calcium/calmodulin-dependent protein kinase	-	ESTESSNTTIEDEDVK	T485	A0A4X1V1N4_T485	1xPhospho [T8]; 1xTMTpro [K16]; 1xTMTpro [N-Term]
A0A4X1V1Q7	HMG box transcription factor 1	HBP1	RASLSCGGPGGQDFAR	S407	A0A4X1V1Q7_S407	1xCarbamidomethyl [C6]; 1xPhospho [S3]; 1xTMTpro [N-Term]
A0A4X1V343	CSD domain-containing protein	YBX3	AGEAPSDNPAPATEQSSAE	S310	A0A4X1V343_S310	1xPhospho [S17]; 1xTMTpro [N-Term]
A0A4X1V397	Uncharacterized protein	-	FMAFANPLSGRR	S238	A0A4X1V397_S238	1xPhospho [S9]; 1xOxidation [M2]; 1xTMTpro [N-Term]
A0A4X1V397	Uncharacterized protein	-	LDGNNLESGSQQAPFTPPNTPDPR	T118	A0A4X1V397_T118	1xPhospho [T16]; 1xTMTpro [N-Term]
A0A4X1V397	Uncharacterized protein	-	VATPFGGFEK	T201	A0A4X1V397_T201	1xPhospho [T3]; 1xTMTpro [K10]; 1xTMTpro [N-Term]
A0A4X1V3D1	Uncharacterized protein	-	TASAGTVSDAEVR	S193	A0A4X1V3D1_S193	1xPhospho [S3]; 1xTMTpro [N-Term]
A0A4X1V3I1	TRUD domain-containing protein	PUS7	RGSIAVEDNDIAAPVEEAK	S15	A0A4X1V3I1_S15	1xPhospho [S3]; 1xTMTpro [K19]; 1xTMTpro [N-Term]
A0A4X1V3Y1	SAP domain-containing protein	ACIN1	RASHSLLLSHR	S473	A0A4X1V3Y1_S473	1xPhospho [S3]; 1xTMTpro [N-Term]
A0A4X1V3Y1	SAP domain-containing protein	ACIN1	TAQVPSPPR	S915	A0A4X1V3Y1_S915	1xPhospho [S6]; 1xTMTpro [N-Term]
A0A4X1V542	HECT-type E3 ubiquitin transferase	HUWE1	AESPEEVACR	S1436	A0A4X1V542_S1436	1xCarbamidomethyl [C9]; 1xPhospho [S3]; 1xTMTpro [N-Term]
A0A4X1V542	HECT-type E3 ubiquitin transferase	HUWE1	GSGTASDDEFENLR	S1948	A0A4X1V542_S1948	1xPhospho [S6]; 1xTMTpro [N-Term]
A0A4X1V542	HECT-type E3 ubiquitin transferase	HUWE1	GDGSGEPTQPPEDSSPPASSESSSTR	S2926	A0A4X1V542_S2926	1xPhospho [S15]; 1xTMTpro [N-Term]
A0A4X1V5J3	Uncharacterized protein	MYOT	TPDHEIQGSKEALIQDLER	S153	A0A4X1V5J3_S153	1xPhospho [S9]; 1xTMTpro [K10]; 1xTMTpro [N-Term]
A0A4X1V5J3	Uncharacterized protein	MYOT	SSSRGDVNDQDAIQEK	S233	A0A4X1V5J3_S233	1xPhospho [S3]; 1xTMTpro [K16]; 1xTMTpro [N-Term]
A0A4X1V5J3	Uncharacterized protein	MYOT	QSSIIIQPR	S39	A0A4X1V5J3_S39	1xPhospho [S3]; 1xTMTpro [N-Term]
A0A4X1V5T6	SAM domain-containing protein	STIM1	LVEGEAGHLLPSRVSLR	S529	A0A4X1V5T6_S529	1xPhospho [S15]; 1xTMTpro [N-Term]
A0A4X1V741	Uncharacterized protein	BRAF	SASEPSLNR	S677	A0A4X1V741_S677	1xPhospho [S3]; 1xTMTpro [N-Term]
A0A4X1V8J5	PDZ domain-containing protein	SYNPO2	QESASPSYLVAPRPK	S1060	A0A4X1V8J5_S1060	1xPhospho [S5]; 1xTMTpro [K15]; 1xTMTpro [N-Term]
A0A4X1V8J5	PDZ domain-containing protein	SYNPO2	TAKPFPGSVNQPATPFSPTR	S601	A0A4X1V8J5_S601	1xPhospho [S17]; 1xTMTpro [K3]
A0A4X1V8J5	PDZ domain-containing protein	SYNPO2	GTGAGGDSGPEEDYLSLGAEACNFMQGSSTK	S726	A0A4X1V8J5_S726	1xCarbamidomethyl [C22]; 1xPhospho [S8]; 1xOxidation [M25]; 1xTMTpro [K31]; 1xTMTpro [N-Term]
A0A4X1V8J5	PDZ domain-containing protein	SYNPO2	AQSPTPSLPAGWK	S899	A0A4X1V8J5_S899	1xPhospho [S3]; 1xTMTpro [K13]; 1xTMTpro [N-Term]
A0A4X1V8J5	PDZ domain-containing protein	SYNPO2	AQSPTPSLPAGWK	S903	A0A4X1V8J5_S903	2xPhospho [S7; S/T]; 1xTMTpro [K13]; 1xTMTpro [N-Term]
A0A4X1V8J5	PDZ domain-containing protein	SYNPO2	APPPVAYNPIHSPSYPLAAVK	S927	A0A4X1V8J5_S927	1xPhospho [S12]; 1xTMTpro [K21]; 1xTMTpro [N-Term]
A0A4X1VB28	DUF4585 domain-containing protein	-	LCPEDSEHRPASPR	S1215	A0A4X1VB28_S1215	1xCarbamidomethyl [C2]; 1xPhospho [S12]; 1xTMTpro [N-Term]
A0A4X1VB28	DUF4585 domain-containing protein	-	HSVSAFSEPVPR	S1238	A0A4X1VB28_S1238	1xPhospho [S2]; 1xTMTpro [N-Term]
A0A4X1VB28	DUF4585 domain-containing protein	-	STYSPSPLLK	S519	A0A4X1VB28_S519	1xPhospho [S4]; 1xTMTpro [K10]; 1xTMTpro [N-Term]
A0A4X1VB28	DUF4585 domain-containing protein	-	ADSSAASADNYQNLASPSTIPK	S593	A0A4X1VB28_S593	1xPhospho [S16]; 1xTMTpro [K22]; 1xTMTpro [N-Term]
A0A4X1VB28	DUF4585 domain-containing protein	-	QVFGNFHQGTVSHTHR	S72	A0A4X1VB28_S72	1xPhospho [S12]; 1xTMTpro [N-Term]
A0A4X1VB28	DUF4585 domain-containing protein	-	AKFSTSSSDQSFASFEDQQK	S729	A0A4X1VB28_S729	1xPhospho [S4]; 2xTMTpro [K2; K20]; 1xTMTpro [N-Term]
A0A4X1VB28	DUF4585 domain-containing protein	-	GTWIEGGKDPALSPAK	S836	A0A4X1VB28_S836	1xPhospho [S13]; 2xTMTpro [K8; K16]; 1xTMTpro [N-Term]
A0A4X1VB28	DUF4585 domain-containing protein	-	DLTPSPSSTSNK	S844	A0A4X1VB28_S844	1xPhospho [S5]; 1xTMTpro [K12]; 1xTMTpro [N-Term]
A0A4X1VBN9	Alpha-1,4 glucan phosphorylase	-	HIIDQLSSGFFSPK	S747	A0A4X1VBN9_S747	1xPhospho [S7]; 1xTMTpro [K14]; 1xTMTpro [N-Term]
A0A4X1VCI8	Uncharacterized protein	MATR3	SYSPDGK	S260	A0A4X1VCI8_S260	1xPhospho [S3]; 1xTMTpro [K7]; 1xTMTpro [N-Term]
A0A4X1VD55	Uncharacterized protein	TNIK	QSSPAMPHK	S483	A0A4X1VD55_S483	1xPhospho [S3]; 1xOxidation [M6]; 1xTMTpro [K9]; 1xTMTpro [N-Term]
A0A4X1VD55	Uncharacterized protein	TNIK	TTSISPALAR	S615	A0A4X1VD55_S615	1xPhospho [S5]; 1xTMTpro [N-Term]
A0A4X1VD55	Uncharacterized protein	TNIK	LGSQPIRASNPDLR	S642	A0A4X1VD55_S642	1xPhospho [S9]; 1xTMTpro [N-Term]
A0A4X1VDA4	Uncharacterized protein	TBC1D4	HASAPSHVQPSDSEK	S162	A0A4X1VDA4_S162	1xPhospho [S3]; 1xTMTpro [K15]; 1xTMTpro [N-Term]
A0A4X1VDA4	Uncharacterized protein	TBC1D4	AHGVRSPLLR	S487	A0A4X1VDA4_S487	1xPhospho [S6]; 1xTMTpro [N-Term]
A0A4X1VDA4	Uncharacterized protein	TBC1D4	SFYQNSGRLSPQYENEISDGEGR	S546	A0A4X1VDA4_S546	1xPhospho [S10]; 1xTMTpro [N-Term]
A0A4X1VDA4	Uncharacterized protein	TBC1D4	AHTFSHPPSSTK	T463	A0A4X1VDA4_T463	1xPhospho [T3]; 1xTMTpro [K12]; 1xTMTpro [N-Term]
A0A4X1VDS5	Non-specific serine/threonine protein kinase	MARK2	RFSDQAGPAIPTSNSYSK	S409	A0A4X1VDS5_S409	1xPhospho [S3]; 1xTMTpro [K18]; 1xTMTpro [N-Term]
A0A4X1VDS5	Non-specific serine/threonine protein kinase	MARK2	SRNSPLLER	S485	A0A4X1VDS5_S485	1xPhospho [S4]; 1xTMTpro [N-Term]
A0A4X1VEH4	Poly(ADP-ribose) glycohydrolase	PARG	LENVSQLSFDKSSVEK	S134	A0A4X1VEH4_S134	1xPhospho [S8]; 2xTMTpro [K11; K16]; 1xTMTpro [N-Term]
A0A4X1VES0	Uncharacterized protein	HSPA8	LDKSQIHDIVLVGGSTR	S338	A0A4X1VES0_S338	1xPhospho [S4]; 1xTMTpro [K3]; 1xTMTpro [N-Term]
A0A4X1VES0	Uncharacterized protein	HSPA8	STAGDTHLGGEDFDNR	T235	A0A4X1VES0_T235	1xPhospho [T6]; 1xTMTpro [N-Term]
A0A4X1VEW6	Muscle-restricted coiled-coil protein	CAVIN4	SISNAAPSR	S259	A0A4X1VEW6_S259	1xPhospho [S3]; 1xTMTpro [N-Term]
A0A4X1VEW6	Muscle-restricted coiled-coil protein	CAVIN4	SESPGPVSPLYTEVLSETDREEASPAHAPR	S302	A0A4X1VEW6_S302	1xPhospho [S3]; 1xTMTpro [N-Term]
A0A4X1VEW6	Muscle-restricted coiled-coil protein	CAVIN4	SISNAAPSRETFK	T267	A0A4X1VEW6_T267	1xPhospho [T11]; 1xTMTpro [K13]; 1xTMTpro [N-Term]
A0A4X1VF08	Uncharacterized protein	-	LCEDGPQLPASPR	S188	A0A4X1VF08_S188	1xCarbamidomethyl [C2]; 1xPhospho [S11]; 1xTMTpro [N-Term]
A0A4X1VGS1	BAT2_N domain-containing protein	PRRC2A	ETPPSGNLSPAPR	S1003	A0A4X1VGS1_S1003	1xPhospho [S9]; 1xTMTpro [N-Term]
A0A4X1VHS6	Uncharacterized protein	-	APGSPGRVDGDTVQPEPR	S307	A0A4X1VHS6_S307	1xPhospho [S4]; 1xTMTpro [N-Term]
A0A4X1VID8	ATP-binding cassette sub-family F member 1	ABCF1	LSVPASDEEEEAPAPVPR	S111	A0A4X1VID8_S111	1xPhospho [S6]; 1xTMTpro [N-Term]
A0A4X1VIU9	Uncharacterized protein	-	TQSSSCEDLPSTTQPK	S582	A0A4X1VIU9_S582	1xCarbamidomethyl [C6]; 1xPhospho [S5]; 1xTMTpro [K16]; 1xTMTpro [N-Term]
A0A4X1VIW5	Protein kinase domain-containing protein	LOC100523244	GAPANVSSSDLTGR	S381	A0A4X1VIW5_S381	1xPhospho [S7]; 1xTMTpro [N-Term]
A0A4X1VJ06	Uncharacterized protein	EI24	RASSVLAQR	S46	A0A4X1VJ06_S46	1xPhospho [S3]; 1xTMTpro [N-Term]
A0A4X1VJ09	Ankyrin_rpt-contain_dom domain-containing protein	KANK2	QADLQPQAWPPPDSPVRVDTVR	S323	A0A4X1VJ09_S323	1xPhospho [S14]; 1xTMTpro [N-Term]
A0A4X1VJE3	Macro domain-containing protein	MACROD1	YVIHTVGPIAHGEPSASQAAELR	T225	A0A4X1VJE3_T225	1xPhospho [T5]; 1xTMTpro [N-Term]
A0A4X1VJP9	Uncharacterized protein	-	HYEDGYPSSSDNYGSLSR	S232	A0A4X1VJP9_S232	1xPhospho [S17]; 1xTMTpro [N-Term]
A0A4X1VJP9	Uncharacterized protein	-	VGGSSVDLHR	S268	A0A4X1VJP9_S268	1xPhospho [S4]; 1xTMTpro [N-Term]
A0A4X1VJZ8	Uncharacterized protein	BCLAF1	YSPSQNSPIHHIPSR	S287	A0A4X1VJZ8_S287	2xPhospho [S4; S7]; 1xTMTpro [N-Term]
A0A4X1VJZ8	Uncharacterized protein	BCLAF1	YSPSQNSPIHHIPSR	S290	A0A4X1VJZ8_S290	2xPhospho [S4; S7]; 1xTMTpro [N-Term]
A0A4X1VJZ8	Uncharacterized protein	BCLAF1	LKDLFDYSPPLHK	S512	A0A4X1VJZ8_S512	1xPhospho [S8]; 2xTMTpro [K2; K13]; 1xTMTpro [N-Term]
A0A4X1VKJ1	Uncharacterized protein	TRIP10	NKPRPPPLSPLGGPLPSALPNGPPSPR	S351	A0A4X1VKJ1_S351	1xPhospho [S25]; 1xTMTpro [K2]; 1xTMTpro [N-Term]
A0A4X1VKL9	Uncharacterized protein	-	VSMPDIDLNLK	S1654	A0A4X1VKL9_S1654	1xPhospho [S2]; 1xOxidation [M3]; 1xTMTpro [K11]; 1xTMTpro [N-Term]
A0A4X1VKL9	Uncharacterized protein	-	GPSVDVEVPDVDLECPDAK	S2279	A0A4X1VKL9_S2279	1xCarbamidomethyl [C15]; 1xPhospho [S3]; 1xTMTpro [K19]; 1xTMTpro [N-Term]
A0A4X1VKL9	Uncharacterized protein	-	ISMPDIDLNLK	S2568	A0A4X1VKL9_S2568	1xPhospho [S2]; 1xOxidation [M3]; 1xTMTpro [K11]; 1xTMTpro [N-Term]
A0A4X1VKL9	Uncharacterized protein	-	FNFSGSK	S2945	A0A4X1VKL9_S2945	1xPhospho [S4]; 1xTMTpro [K7]; 1xTMTpro [N-Term]
A0A4X1VKL9	Uncharacterized protein	-	TPQISMSDIDLNLK	S3977	A0A4X1VKL9_S3977	1xPhospho [S5]; 1xOxidation [M6]; 1xTMTpro [K14]; 1xTMTpro [N-Term]
A0A4X1VKL9	Uncharacterized protein	-	IHMSGPK	S4490	A0A4X1VKL9_S4490	1xPhospho [S4]; 1xOxidation [M3]; 1xTMTpro [K7]; 1xTMTpro [N-Term]
A0A4X1VKL9	Uncharacterized protein	-	AEASLPSPK	S4569	A0A4X1VKL9_S4569	1xPhospho [S7]; 1xTMTpro [K9]; 1xTMTpro [N-Term]
A0A4X1VKL9	Uncharacterized protein	-	GDLKGSGIGFHGAAPDIGIK	S4991	A0A4X1VKL9_S4991	1xPhospho [S6]; 2xTMTpro [K4; K20]; 1xTMTpro [N-Term]
A0A4X1VKL9	Uncharacterized protein	-	ASLGSLEGEAEGETSSPK	S5209	A0A4X1VKL9_S5209	1xPhospho [S5]; 1xTMTpro [K18]; 1xTMTpro [N-Term]
A0A4X1VKL9	Uncharacterized protein	-	SNSFSDERELSEPSTPTGTLEFEGGEVSLEGGK	S5239	A0A4X1VKL9_S5239	1xPhospho [S3]; 1xTMTpro [K33]; 1xTMTpro [N-Term]
A0A4X1VKL9	Uncharacterized protein	-	FGTFGGLGSK	S5287	A0A4X1VKL9_S5287	1xPhospho [S9]; 1xTMTpro [K10]; 1xTMTpro [N-Term]
A0A4X1VKL9	Uncharacterized protein	-	GHYEVTGSDDEAGKVQGSGVSLASK	S5298	A0A4X1VKL9_S5298	1xPhospho [S8]; 2xTMTpro [K14; K25]; 1xTMTpro [N-Term]
A0A4X1VKL9	Uncharacterized protein	-	VQGSGVSLASKK	S5314	A0A4X1VKL9_S5314	1xPhospho [S10]; 2xTMTpro [K11; K12]; 1xTMTpro [N-Term]
A0A4X1VKL9	Uncharacterized protein	-	ISMPDVDLNLK	S651	A0A4X1VKL9_S651	1xPhospho [S2]; 1xOxidation [M3]; 1xTMTpro [K11]; 1xTMTpro [N-Term]
A0A4X1VKL9	Uncharacterized protein	-	SKGHYEVTGSDDEAGK	Y5293	A0A4X1VKL9_Y5293	1xPhospho [Y5]; 2xTMTpro [K2; K16]; 1xTMTpro [N-Term]
A0A4X1VL95	Uncharacterized protein	PPP1R14C	GGAGGSPGSSSGSGSSR	S33	A0A4X1VL95_S33	1xPhospho [S6]; 1xTMTpro [N-Term]
A0A4X1VL95	Uncharacterized protein	PPP1R14C	GGAGGSPGSSSGSGSSREDSAPVATAVATGQVQQQQQR	S43	A0A4X1VL95_S43	1xPhospho [S16]; 1xTMTpro [N-Term]
A0A4X1VLA1	Uncharacterized protein	XIRP2	TRPPSPTFITIESTAR	S3112	A0A4X1VLA1_S3112	1xPhospho [S5]; 1xTMTpro [N-Term]
A0A4X1VLA1	Uncharacterized protein	XIRP2	GRDSPPTITIPIGVNHTDSGSFR	S3223	A0A4X1VLA1_S3223	1xPhospho [S4]; 1xTMTpro [N-Term]
A0A4X1VLA1	Uncharacterized protein	XIRP2	GISMEENIK	S793	A0A4X1VLA1_S793	1xPhospho [S3]; 1xOxidation [M4]; 1xTMTpro [K9]; 1xTMTpro [N-Term]
A0A4X1VLD6	Uncharacterized protein	-	GLGPPSPPAPPR	S95	A0A4X1VLD6_S95	1xPhospho [S6]; 1xTMTpro [N-Term]
A0A4X1VMB4	Cobl domain-containing protein	COBLL1	STSLDETDENSCGAGIVR	S371	A0A4X1VMB4_S371	1xCarbamidomethyl [C12]; 1xPhospho [S3]; 1xTMTpro [N-Term]
A0A4X1VML6	Uncharacterized protein	-	GQGTASPGSVSDLAQTVK	S613	A0A4X1VML6_S613	1xPhospho [S9]; 1xTMTpro [K18]; 1xTMTpro [N-Term]
A0A4X1VMX7	Uncharacterized protein	-	SGDETPGSEAPADK	S161	A0A4X1VMX7_S161	1xPhospho [S1]; 1xTMTpro [K14]
A0A4X1VN34	PAT1 domain-containing protein	-	STSPIIGSPPVR	S194	A0A4X1VN34_S194	1xPhospho [S3]; 1xTMTpro [N-Term]
A0A4X1VNR7	Adenylyl cyclase-associated protein	CAP2	APGGQTPSPTK	S275	A0A4X1VNR7_S275	1xPhospho [S8]; 1xTMTpro [K11]; 1xTMTpro [N-Term]
A0A4X1VPC9	Uncharacterized protein	-	TEVQDPCRASPEPAGPESSSR	S614	A0A4X1VPC9_S614	1xCarbamidomethyl [C7]; 1xPhospho [S10]; 1xTMTpro [N-Term]
A0A4X1VPC9	Uncharacterized protein	-	GSPEALGSQDR	S907	A0A4X1VPC9_S907	1xPhospho [S2]; 1xTMTpro [N-Term]
A0A4X1VPC9	Uncharacterized protein	-	EQSQEGPAKPPAECPGEPSKTPEER	S95	A0A4X1VPC9_S95	1xCarbamidomethyl [C14]; 1xPhospho [S3]; 2xTMTpro [K9; K20]; 1xTMTpro [N-Term]
A0A4X1VPW4	CSD domain-containing protein	CARHSP1	TFSATVR	S51	A0A4X1VPW4_S51	1xPhospho [S3]; 1xTMTpro [N-Term]
A0A4X1VQI6	Uncharacterized protein	SAFB	ASEHAEACSEEAAEAPPEASSPEPR	S413	A0A4X1VQI6_S413	1xCarbamidomethyl [C8]; 1xPhospho [S21]; 1xTMTpro [N-Term]
A0A4X1VQR7	Uncharacterized protein	CANX	AEEDEILNRSPR	S490	A0A4X1VQR7_S490	1xPhospho [S10]; 1xTMTpro [N-Term]
A0A4X1VQY1	GMP reductase	GMPR	VGVGPGSVCTTR	T187	A0A4X1VQY1_T187	1xCarbamidomethyl [C9]; 1xPhospho [T10]; 1xTMTpro [N-Term]
A0A4X1VR00	Dynamin-1-like protein	DNM1L	SKPIPIMPASPQK	S605	A0A4X1VR00_S605	1xPhospho [S10]; 2xTMTpro [K2; K13]; 1xTMTpro [N-Term]
A0A4X1VRP4	Dynamin-type G domain-containing protein	SRL	IYHSSIKPLEQSYK	S397	A0A4X1VRP4_S397	1xPhospho [S4]; 2xTMTpro [K7; K14]; 1xTMTpro [N-Term]
A0A4X1VRP4	Dynamin-type G domain-containing protein	SRL	YQLYTGAEPTTSEFTVLMHGPK	Y455	A0A4X1VRP4_Y455	1xPhospho [Y4]; 1xOxidation [M18]; 1xTMTpro [K22]; 1xTMTpro [N-Term]
A0A4X1VRP4	Dynamin-type G domain-containing protein	SRL	VYVSSFWPYDYKPDTHR	Y627	A0A4X1VRP4_Y627	1xPhospho [Y9]; 1xTMTpro [K12]; 1xTMTpro [N-Term]
A0A4X1VS56	Arf-GAP domain-containing protein	ARFGAP2	YKDNPFSLGESFGSR	S232	A0A4X1VS56_S232	1xPhospho [S11]; 1xTMTpro [K2]; 1xTMTpro [N-Term]
A0A4X1VTD9	Phosphoglycerate mutase	BPGM	HYGALIGLNR	Y92	A0A4X1VTD9_Y92	1xPhospho [Y2]; 1xTMTpro [N-Term]
A0A4X1VUE7	CTD domain-containing protein	SRRM2	QSHSESPSLQSK	S1066	A0A4X1VUE7_S1066	1xPhospho [S6]; 1xTMTpro [K12]; 1xTMTpro [N-Term]
A0A4X1VUE7	CTD domain-containing protein	SRRM2	THSDSSPYPALDSK	S1123	A0A4X1VUE7_S1123	1xPhospho [S5]; 1xTMTpro [K14]; 1xTMTpro [N-Term]
A0A4X1VUE7	CTD domain-containing protein	SRRM2	TGSVLQEDVTASSPRPGDK	S1161	A0A4X1VUE7_S1161	1xPhospho [S13]; 1xTMTpro [K19]; 1xTMTpro [N-Term]
A0A4X1VUE7	CTD domain-containing protein	SRRM2	AEESSSQILPHLSPELK	S1238	A0A4X1VUE7_S1238	1xPhospho [S13]; 1xTMTpro [K17]; 1xTMTpro [N-Term]
A0A4X1VUE7	CTD domain-containing protein	SRRM2	SNFESSPEIEGR	S1251	A0A4X1VUE7_S1251	1xPhospho [S5]; 1xTMTpro [N-Term]
A0A4X1VUE7	CTD domain-containing protein	SRRM2	RVPSPAPAPK	S2552	A0A4X1VUE7_S2552	1xPhospho [S4]; 1xTMTpro [K10]; 1xTMTpro [N-Term]
A0A4X1VUE7	CTD domain-containing protein	SRRM2	SSTPPGESYFSSSLQQK	T1027	A0A4X1VUE7_T1027	1xPhospho [T3]; 1xTMTpro [K17]; 1xTMTpro [N-Term]
A0A4X1VUE7	CTD domain-containing protein	SRRM2	ILPQTPRPR	T1468	A0A4X1VUE7_T1468	1xPhospho [T5]; 1xTMTpro [N-Term]
A0A4X1VUE7	CTD domain-containing protein	SRRM2	TVARTPLGQR	T1507	A0A4X1VUE7_T1507	1xPhospho [T5]; 1xTMTpro [N-Term]
A0A4X1VUE7	CTD domain-containing protein	SRRM2	SRTPPSAPSQSR	T2380	A0A4X1VUE7_T2380	1xPhospho [T3]; 1xTMTpro [N-Term]
A0A4X1VUZ8	Uncharacterized protein	-	VYSENICGLSDSPGVSK	S1016	A0A4X1VUZ8_S1016	1xCarbamidomethyl [C7]; 1xPhospho [S12]; 1xTMTpro [K17]; 1xTMTpro [N-Term]
A0A4X1VUZ8	Uncharacterized protein	-	RPSPFDSGTYSCR	S1110	A0A4X1VUZ8_S1110	1xCarbamidomethyl [C12]; 1xPhospho [S3]; 1xTMTpro [N-Term]
A0A4X1VUZ8	Uncharacterized protein	-	ESHDSASNVYTLELR	S112	A0A4X1VUZ8_S112	1xPhospho [S5]; 1xTMTpro [N-Term]
A0A4X1VUZ8	Uncharacterized protein	-	QDSAGQSLESFK	S160	A0A4X1VUZ8_S160	1xPhospho [S3]; 1xTMTpro [K12]; 1xTMTpro [N-Term]
A0A4X1VUZ8	Uncharacterized protein	-	DGVELTREDSFK	S389	A0A4X1VUZ8_S389	1xPhospho [S10]; 1xTMTpro [K12]; 1xTMTpro [N-Term]
A0A4X1VUZ8	Uncharacterized protein	-	HILIYSDVSLEDR	S408	A0A4X1VUZ8_S408	1xPhospho [S6]; 1xTMTpro [N-Term]
A0A4X1VUZ8	Uncharacterized protein	-	ITISHVGR	S486	A0A4X1VUZ8_S486	1xPhospho [S4]; 1xTMTpro [N-Term]
A0A4X1VUZ8	Uncharacterized protein	-	TSENAVVVVAGNK	S549	A0A4X1VUZ8_S549	1xPhospho [S2]; 1xTMTpro [K13]; 1xTMTpro [N-Term]
A0A4X1VUZ8	Uncharacterized protein	-	EDEVFSGTEGR	S585	A0A4X1VUZ8_S585	1xPhospho [S6]; 1xTMTpro [N-Term]
A0A4X1VUZ8	Uncharacterized protein	-	QAARSDSGEYELSVQIENMK	S904	A0A4X1VUZ8_S904	1xPhospho [S5]; 1xOxidation [M19]; 1xTMTpro [K20]; 1xTMTpro [N-Term]
A0A4X1VUZ8	Uncharacterized protein	-	SDSGEYELSVQIENMK	S906	A0A4X1VUZ8_S906	1xPhospho [S3]; 1xOxidation [M15]; 1xTMTpro [K16]; 1xTMTpro [N-Term]
A0A4X1VUZ8	Uncharacterized protein	-	WLELGSK	S98	A0A4X1VUZ8_S98	1xPhospho [S6]; 1xTMTpro [K7]; 1xTMTpro [N-Term]
A0A4X1VUZ8	Uncharacterized protein	-	VYSENICGLSDSPGVSKNTAR	T1023	A0A4X1VUZ8_T1023	1xCarbamidomethyl [C7]; 1xPhospho [T19]; 1xTMTpro [K17]; 1xTMTpro [N-Term]
A0A4X1VUZ8	Uncharacterized protein	-	EHDFRTPPK	T1045	A0A4X1VUZ8_T1045	1xPhospho [T6]; 1xTMTpro [K9]; 1xTMTpro [N-Term]
A0A4X1VUZ8	Uncharacterized protein	-	RITISHVGR	T484	A0A4X1VUZ8_T484	1xPhospho [T3]; 1xTMTpro [N-Term]
A0A4X1VUZ8	Uncharacterized protein	-	SQPATLAQPVTIREIVEQPK	T829	A0A4X1VUZ8_T829	1xPhospho [T11]; 1xTMTpro [K20]; 1xTMTpro [N-Term]
A0A4X1VUZ8	Uncharacterized protein	-	HLRQTYIR	T848	A0A4X1VUZ8_T848	1xPhospho [T5]; 1xTMTpro [N-Term]
A0A4X1VUZ8	Uncharacterized protein	-	HTSCTVSDLIMGNEYYFR	Y1002	A0A4X1VUZ8_Y1002	1xCarbamidomethyl [C4]; 1xPhospho [Y16]; 1xTMTpro [N-Term]
A0A4X1VV29	Uncharacterized protein	-	QAWASLLHR	S256	A0A4X1VV29_S256	1xPhospho [S5]; 1xTMTpro [N-Term]
A0A4X1VV29	Uncharacterized protein	-	LADSSSWPHDSQERAPEGGPIGSVDLDARPK	S54	A0A4X1VV29_S54	1xPhospho [S11]; 1xTMTpro [K31]; 1xTMTpro [N-Term]
A0A4X1VV29	Uncharacterized protein	-	APEGGPIGSVDLDARPK	S66	A0A4X1VV29_S66	1xPhospho [S9]; 1xTMTpro [K17]; 1xTMTpro [N-Term]
A0A4X1VVD8	Uncharacterized protein	SQSTM1	SRLTPTSPGSSSTEDK	T306	A0A4X1VVD8_T306	1xPhospho [T4]; 1xTMTpro [K16]; 1xTMTpro [N-Term]
A0A4X1VVT8	TBC1 domain family member 24	TBC1D24	HPELTRPVSSENTTSLPSLCHSASPDASDRLSPFLAAR	S474	A0A4X1VVT8_S474	1xCarbamidomethyl [C20]; 1xPhospho [S32]; 1xTMTpro [N-Term]
A0A4X1VVU0	YrdC-like domain-containing protein	YRDC	LLRPPSPAPAAPGAR	S38	A0A4X1VVU0_S38	1xPhospho [S6]; 1xTMTpro [N-Term]
A0A4X1VWL0	AMP-binding domain-containing protein	ACSL1	DAGLKSFEQVR	S650	A0A4X1VWL0_S650	1xPhospho [S6]; 1xTMTpro [K5]; 1xTMTpro [N-Term]
A0A4X1VWS4	Uncharacterized protein	MYOM3	RQTLYGDR	T322	A0A4X1VWS4_T322	1xPhospho [T3]; 1xTMTpro [N-Term]
A0A4X1VWX0	Uncharacterized protein	AKT1S1	SSDEENGPPSSPDLDR	S211	A0A4X1VWX0_S211	1xPhospho [S10]; 1xTMTpro [N-Term]
A0A4X1VWX0	Uncharacterized protein	AKT1S1	AAAAARPPAPPPAPQAPSPARSPPR	S88	A0A4X1VWX0_S88	2xPhospho [S18; S22]; 1xTMTpro [N-Term]
A0A4X1VWX0	Uncharacterized protein	AKT1S1	AAAAARPPAPPPAPQAPSPARSPPR	S92	A0A4X1VWX0_S92	2xPhospho [S18; S22]; 1xTMTpro [N-Term]
A0A4X1VX90	Uncharacterized protein	TPM2	YSESVKDAQEK	S138	A0A4X1VX90_S138	1xPhospho [S4]; 2xTMTpro [K6; K11]; 1xTMTpro [N-Term]
A0A4X1VX90	Uncharacterized protein	TPM2	AEVAESKCGDLEEELK	S263	A0A4X1VX90_S263	1xCarbamidomethyl [C8]; 1xPhospho [S6]; 2xTMTpro [K7; K16]; 1xTMTpro [N-Term]
A0A4X1VX90	Uncharacterized protein	TPM2	IVTNNLKSLEAQADK	S281	A0A4X1VX90_S281	1xPhospho [S8]; 2xTMTpro [K7; K15]; 1xTMTpro [N-Term]
A0A4X1VX90	Uncharacterized protein	TPM2	SLEAQADKYSTK	S290	A0A4X1VX90_S290	1xPhospho [S10]; 2xTMTpro [K8; K12]; 1xTMTpro [N-Term]
A0A4X1VX90	Uncharacterized protein	TPM2	LEKTIDDLEDEVYAQK	T327	A0A4X1VX90_T327	1xPhospho [T4]; 2xTMTpro [K3; K16]; 1xTMTpro [N-Term]
A0A4X1VX90	Uncharacterized protein	TPM2	TIDDLEDEVYAQK	Y336	A0A4X1VX90_Y336	1xPhospho [Y10]; 1xTMTpro [K13]; 1xTMTpro [N-Term]
A0A4X1VXU3	Uncharacterized protein	-	EVPDSETHR	S1081	A0A4X1VXU3_S1081	1xPhospho [S5]; 1xTMTpro [N-Term]
A0A4X1VXU3	Uncharacterized protein	-	LIPASASE	S1483	A0A4X1VXU3_S1483	1xPhospho [S7]; 1xTMTpro [N-Term]
A0A4X1VXU3	Uncharacterized protein	-	LRSHTVWER	S184	A0A4X1VXU3_S184	1xPhospho [S3]; 1xTMTpro [N-Term]
A0A4X1VXU3	Uncharacterized protein	-	DGSLICQAGEPGK	S214	A0A4X1VXU3_S214	1xCarbamidomethyl [C6]; 1xPhospho [S3]; 1xTMTpro [K13]; 1xTMTpro [N-Term]
A0A4X1VXU3	Uncharacterized protein	-	HFDQSYR	S26	A0A4X1VXU3_S26	1xPhospho [S5]; 1xTMTpro [N-Term]
A0A4X1VXU3	Uncharacterized protein	-	FHGDEEPFHSVGLPIR	S280	A0A4X1VXU3_S280	1xPhospho [S10]; 1xTMTpro [N-Term]
A0A4X1VXU3	Uncharacterized protein	-	YPVSGLVEGR	S467	A0A4X1VXU3_S467	1xPhospho [S4]; 1xTMTpro [N-Term]
A0A4X1VXU3	Uncharacterized protein	-	TSVVVQWDQPK	S649	A0A4X1VXU3_S649	1xPhospho [S2]; 1xTMTpro [K11]; 1xTMTpro [N-Term]
A0A4X1VXU3	Uncharacterized protein	-	ESSSERASSQTLLGGTTCR	S71	A0A4X1VXU3_S71	1xCarbamidomethyl [C18]; 1xPhospho [S8]; 1xTMTpro [N-Term]
A0A4X1VXU3	Uncharacterized protein	-	NWHEVNSSPLK	S784	A0A4X1VXU3_S784	1xPhospho [S7]; 1xTMTpro [K11]; 1xTMTpro [N-Term]
A0A4X1VXU3	Uncharacterized protein	-	ILCTPEGIR	T1265	A0A4X1VXU3_T1265	1xCarbamidomethyl [C3]; 1xPhospho [T4]; 1xTMTpro [N-Term]
A0A4X1VXU3	Uncharacterized protein	-	FALQHVDTHALR	T150	A0A4X1VXU3_T150	1xPhospho [T8]; 1xTMTpro [N-Term]
A0A4X1VXU3	Uncharacterized protein	-	SHTVWER	T186	A0A4X1VXU3_T186	1xPhospho [T3]; 1xTMTpro [N-Term]
A0A4X1VXU3	Uncharacterized protein	-	YGVHTLEINR	T235	A0A4X1VXU3_T235	1xPhospho [T5]; 1xTMTpro [N-Term]
A0A4X1VXU3	Uncharacterized protein	-	REGETLTLK	T316	A0A4X1VXU3_T316	1xPhospho [T5]; 1xTMTpro [K9]; 1xTMTpro [N-Term]
A0A4X1VXU3	Uncharacterized protein	-	NTKTSVVVQWDQPK	T648	A0A4X1VXU3_T648	1xPhospho [T4]; 2xTMTpro [K3; K14]
A0A4X1VXU3	Uncharacterized protein	-	AVNANGVGKPSDTSEPVLVEARPGTK	T923	A0A4X1VXU3_T923	1xPhospho [T13]; 2xTMTpro [K9; K26]; 1xTMTpro [N-Term]
A0A4X1VXU3	Uncharacterized protein	-	VNWYHK	Y1287	A0A4X1VXU3_Y1287	1xPhospho [Y4]; 1xTMTpro [K6]; 1xTMTpro [N-Term]
A0A4X1VXU3	Uncharacterized protein	-	YLKVCDLHQGKTYVFR	Y893	A0A4X1VXU3_Y893	1xCarbamidomethyl [C5]; 1xPhospho [Y1]; 2xTMTpro [K3; K11]
A0A4X1VXU3	Uncharacterized protein	-	SYEDIADDER	Y969	A0A4X1VXU3_Y969	1xPhospho [Y2]; 1xTMTpro [N-Term]
A0A4X1VY47	MADS-box domain-containing protein	MEF2D	VIPAKSPPPPTHSAQLGAPSR	S250	A0A4X1VY47_S250	1xPhospho [S6]; 1xTMTpro [K5]; 1xTMTpro [N-Term]
A0A4X1VYB2	Arf-GAP domain-containing protein	ARFGAP3	LANTSFNEIEK	T240	A0A4X1VYB2_T240	1xPhospho [T4]; 1xTMTpro [K11]; 1xTMTpro [N-Term]
A0A4X1VYN0	PUM-HD domain-containing protein	PUM1	RDSLTGSSDLYK	S614	A0A4X1VYN0_S614	1xPhospho [S3]; 1xTMTpro [K12]; 1xTMTpro [N-Term]
A0A4X1VYT0	Glycogen [starch] synthase	-	YPRPASVPPSPSLSR	S577	A0A4X1VYT0_S577	2xPhospho [S6; S10]; 1xTMTpro [N-Term]
A0A4X1VYT0	Glycogen [starch] synthase	-	YPRPASVPPSPSLSR	S581	A0A4X1VYT0_S581	2xPhospho [S6; S10]; 1xTMTpro [N-Term]
A0A4X1VYT0	Glycogen [starch] synthase	-	HSSPHQSEDEEEPR	S589	A0A4X1VYT0_S589	2xPhospho [S3; S]; 1xTMTpro [N-Term]
A0A4X1VYT0	Glycogen [starch] synthase	-	VGGIYTVIQTK	Y44	A0A4X1VYT0_Y44	1xPhospho [Y5]; 1xTMTpro [K11]; 1xTMTpro [N-Term]
A0A4X1VZD7	PWWP domain-containing protein	HDGF	GNAEGSSDEEGKLVIDEPTK	S132	A0A4X1VZD7_S132	1xPhospho [S6]; 2xTMTpro [K12; K20]; 1xTMTpro [N-Term]
A0A4X1VZV4	Tropomyosin alpha-3 chain	TPM3	AELAESKCSELEEELK	S189	A0A4X1VZV4_S189	1xCarbamidomethyl [C8]; 1xPhospho [S6]; 2xTMTpro [K7; K16]; 1xTMTpro [N-Term]
A0A4X1VZV4	Tropomyosin alpha-3 chain	TPM3	AADAEAEVASLNRR	S88	A0A4X1VZV4_S88	1xPhospho [S10]; 1xTMTpro [N-Term]
A0A4X1VZV4	Tropomyosin alpha-3 chain	TPM3	LATALQK	T109	A0A4X1VZV4_T109	1xPhospho [T3]; 1xTMTpro [K7]; 1xTMTpro [N-Term]
A0A4X1W0C2	PIPK domain-containing protein	PIP5K1A	AEVEPGVHLGRPDVLPQTPPLEK	T515	A0A4X1W0C2_T515	1xPhospho [T18]; 1xTMTpro [K23]; 1xTMTpro [N-Term]
A0A4X1W156	Uncharacterized protein	-	STSLGTSQLSQK	S813	A0A4X1W156_S813	1xPhospho [S3]; 1xTMTpro [K12]; 1xTMTpro [N-Term]
A0A4X1W1K9	Uncharacterized protein	-	GPDEALEDGEEGSDDEAEWVVTK	S437	A0A4X1W1K9_S437	1xPhospho [S13]; 1xTMTpro [K23]; 1xTMTpro [N-Term]
A0A4X1W1Y3	Protein SMG9	-	WKEPGPGGPQNLSGPGGR	S32	A0A4X1W1Y3_S32	1xPhospho [S13]; 1xTMTpro [K2]; 1xTMTpro [N-Term]
A0A4X1W2G2	Cytochrome c domain-containing protein	-	HKTGPNLHGLFGR	T29	A0A4X1W2G2_T29	1xPhospho [T3]; 1xTMTpro [K2]; 1xTMTpro [N-Term]
A0A4X1W2L4	U-box domain-containing protein	UBE4B	AASQAAPGPHGAGAGAPAGSQSPSPR	S318	A0A4X1W2L4_S318	1xPhospho [S20]; 1xTMTpro [N-Term]
A0A4X1W3U2	Uncharacterized protein	ZFAND5	MSPMGTASGSNSPTSDSASVQR	S48	A0A4X1W3U2_S48	1xPhospho [S2]; 1xOxidation [M4]; 1xTMTpro [N-Term]
A0A4X1W552	WD repeat-containing protein 44	WDR44	SNSGRELTDEEILASVMIK	T348	A0A4X1W552_T348	1xPhospho [T8]; 1xOxidation [M17]; 1xTMTpro [K19]; 1xTMTpro [N-Term]
A0A4X1W5M0	Receptor expression-enhancing protein	REEP1	SASESAGSSVCSCCSACR	S192	A0A4X1W5M0_S192	4xCarbamidomethyl [C11; C13; C14; C17]; 1xPhospho [S3]; 1xTMTpro [N-Term]
A0A4X1W5M0	Receptor expression-enhancing protein	REEP1	SLSSERPVLEK	S326	A0A4X1W5M0_S326	1xPhospho [S3]; 1xTMTpro [K11]; 1xTMTpro [N-Term]
A0A4X1W7H7	Serine/threonine-protein kinase mTOR	MTOR	LHVSTINLQK	S1261	A0A4X1W7H7_S1261	1xPhospho [S4]; 1xTMTpro [K10]; 1xTMTpro [N-Term]
A0A4X1W7Y4	SHSP domain-containing protein	HSPB7	TSSTFR	S6	A0A4X1W7Y4_S6	1xPhospho [S2]; 1xTMTpro [N-Term]
A0A4X1W9X7	Uncharacterized protein	PCBP1	VMTIPYQPMPASSPVICAGGQDR	S190	A0A4X1W9X7_S190	1xCarbamidomethyl [C17]; 1xPhospho [S13]; 1xOxidation [M2]; 1xTMTpro [N-Term]
A0A4X1WA21	Thioredoxin domain-containing protein	-	DISLSDYK	S57	A0A4X1WA21_S57	1xPhospho [S5]; 1xTMTpro [K8]; 1xTMTpro [N-Term]
A0A4X1WBE5	Uncharacterized protein	-	RPTPATLVLTSDQSSPEVDEDRIPNPLLKPTLSMSPR	S65	A0A4X1WBE5_S65	1xPhospho [S33]; 1xOxidation [M34]; 1xTMTpro [K29]; 1xTMTpro [N-Term]
A0A4X1WBH3	RRM domain-containing protein	-	SWSSRDDYSR	S312	A0A4X1WBH3_S312	1xPhospho [S4]; 1xTMTpro [N-Term]
A0A4X1WBH3	RRM domain-containing protein	-	AASIFGGAKPVDTAAR	S359	A0A4X1WBH3_S359	1xPhospho [S3]; 1xTMTpro [K9]; 1xTMTpro [N-Term]
A0A4X1WBH3	RRM domain-containing protein	-	TGSESSQTGTSAASGR	S422	A0A4X1WBH3_S422	1xPhospho [S3]; 1xTMTpro [N-Term]
A0A4X1WBH3	RRM domain-containing protein	-	SQSSDTEQQSPTSGGGK	S497	A0A4X1WBH3_S497	1xPhospho [S3]; 1xTMTpro [K17]; 1xTMTpro [N-Term]
A0A4X1WBH3	RRM domain-containing protein	-	YAALSIDGEDENEGDYTE	S597	A0A4X1WBH3_S597	1xPhospho [S5]; 1xTMTpro [N-Term]
A0A5G2Q7H2	UDP-glucose 6-dehydrogenase	UGDH	RIPYAPSGEIPK	S409	A0A5G2Q7H2_S409	1xPhospho [S7]; 1xTMTpro [K12]; 1xTMTpro [N-Term]
A0A5G2Q7M2	Eukaryotic translation initiation factor 4E nuclear import factor 1	EIF4ENIF1	APSPPLSQVFHTR	S388	A0A5G2Q7M2_S388	1xPhospho [S3]; 1xTMTpro [N-Term]
A0A5G2Q7M2	Eukaryotic translation initiation factor 4E nuclear import factor 1	EIF4ENIF1	SSSPVGLAK	S776	A0A5G2Q7M2_S776	1xPhospho [S3]; 1xTMTpro [K9]; 1xTMTpro [N-Term]
A0A5G2QD67	Galectin	LGALS1	SFVLNLGKDSNNLCLHFNPR	S68	A0A5G2QD67_S68	1xCarbamidomethyl [C14]; 1xPhospho [S10]; 1xTMTpro [K8]; 1xTMTpro [N-Term]
A0A5G2QE26	Methyl-CpG-binding protein 2	MECP2	AETSEGSGSAPAVPEASASPK	S91	A0A5G2QE26_S91	1xPhospho [S19]; 1xTMTpro [K21]; 1xTMTpro [N-Term]
A0A5G2QEW3	Non-specific serine/threonine protein kinase	RPS6KA3	AYSFCGTVEYMAPEVVNR	S193	A0A5G2QEW3_S193	1xCarbamidomethyl [C5]; 1xPhospho [S3]; 1xOxidation [M11]; 1xTMTpro [N-Term]
A0A5G2QEW3	Non-specific serine/threonine protein kinase	RPS6KA3	TPKDSPGIPPSANAHQLFR	S335	A0A5G2QEW3_S335	1xPhospho [S5]; 1xTMTpro [K3]; 1xTMTpro [N-Term]
A0A5G2QEW3	Non-specific serine/threonine protein kinase	RPS6KA3	GFSFVAITSDDESQAMQTVGVHSIVQQLHR	S352	A0A5G2QEW3_S352	1xPhospho [S3]; 1xOxidation [M16]; 1xTMTpro [N-Term]
A0A5G2QEZ2	Eukaryotic translation initiation factor 3 subunit B	EIF3B	TDATPGASPPPSEEPPTLAAGETGQAR	S75	A0A5G2QEZ2_S75	1xPhospho [S8]; 1xTMTpro [N-Term]
A0A5G2QFH4	Transformer 2 beta homolog	TRA2B	RRSPSPYYSR	S164	A0A5G2QFH4_S164	2xPhospho [S3; S5]; 1xTMTpro [N-Term]
A0A5G2QFH4	Transformer 2 beta homolog	TRA2B	RRSPSPYYSR	S166	A0A5G2QFH4_S166	2xPhospho [S3; S5]; 1xTMTpro [N-Term]
A0A5G2QHU5	EH domain binding protein 1 like 1	EHBP1L1	TWMSETELLGPQEK	S643	A0A5G2QHU5_S643	1xPhospho [S4]; 1xOxidation [M3]; 1xTMTpro [K14]; 1xTMTpro [N-Term]
A0A5G2QHU5	EH domain binding protein 1 like 1	EHBP1L1	APRPPGTPPEMR	T284	A0A5G2QHU5_T284	1xPhospho [T7]; 1xTMTpro [N-Term]
A0A5G2QI59	Smoothelin	SMTN	AQSLPK	S749	A0A5G2QI59_S749	1xPhospho [S3]; 1xTMTpro [K6]; 1xTMTpro [N-Term]
A0A5G2QI59	Smoothelin	SMTN	STSFGVPNANSIK	S787	A0A5G2QI59_S787	1xPhospho [S3]; 1xTMTpro [K13]; 1xTMTpro [N-Term]
A0A5G2QI85	Uncharacterized protein	RRAS2	FQEQECPPSPEPTRK	S186	A0A5G2QI85_S186	1xCarbamidomethyl [C6]; 1xPhospho [S9]; 1xTMTpro [K15]; 1xTMTpro [N-Term]
A0A5G2QIB5	Tudor domain-containing protein 3	TDRD3	TSINNEAFSGVK	S554	A0A5G2QIB5_S554	1xPhospho [S2]; 1xTMTpro [K12]; 1xTMTpro [N-Term]
A0A5G2QIK1	Parkinsonism associated deglycase	PARK7	VTVAGLAGKDPVQCSR	S47	A0A5G2QIK1_S47	1xCarbamidomethyl [C14]; 1xPhospho [S15]; 1xTMTpro [K9]; 1xTMTpro [N-Term]
A0A5G2QKL9	Stromal interaction molecule 1	STIM1	AEQSLHDLQER	S301	A0A5G2QKL9_S301	1xPhospho [S4]; 1xTMTpro [N-Term]
A0A5G2QKL9	Stromal interaction molecule 1	STIM1	DLTHSDSESSLHTSDR	S596	A0A5G2QKL9_S596	1xPhospho [S7]; 1xTMTpro [N-Term]
A0A5G2QKL9	Stromal interaction molecule 1	STIM1	SHSPSPLDADTPSPAGDSR	S693	A0A5G2QKL9_S693	1xPhospho [S3]; 1xTMTpro [N-Term]
A0A5G2QL63	Paxillin	PXN	SAEPSPTVMSSSLGSNLSELDR	S130	A0A5G2QL63_S130	1xPhospho [S5]; 1xOxidation [M9]; 1xTMTpro [N-Term]
A0A5G2QL63	Paxillin	PXN	VVFPPGSPIPLRR	S661	A0A5G2QL63_S661	1xPhospho [S7]; 1xTMTpro [N-Term]
A0A5G2QL63	Paxillin	PXN	FIHQQPQAPSPVYGSSAK	S85	A0A5G2QL63_S85	1xPhospho [S10]; 1xTMTpro [K18]; 1xTMTpro [N-Term]
A0A5G2QL69	CARD domain-containing protein	NOL3	SYDPPCPGHWSPEPAGSGIACPWLPR	S114	A0A5G2QL69_S114	2xCarbamidomethyl [C6; C21]; 1xPhospho [S11]; 1xTMTpro [N-Term]
A0A5G2QM05	Uncharacterized protein	-	DCSGALIVQEPPSFVIKPASK	S156	A0A5G2QM05_S156	1xCarbamidomethyl [C2]; 1xPhospho [S3]; 2xTMTpro [K17; K21]; 1xTMTpro [N-Term]
A0A5G2QM05	Uncharacterized protein	-	ELVSGGSCYITR	S210	A0A5G2QM05_S210	1xCarbamidomethyl [C8]; 1xPhospho [S7]; 1xTMTpro [N-Term]
A0A5G2QM05	Uncharacterized protein	-	MSFVESTAVLR	S312	A0A5G2QM05_S312	1xPhospho [S6]; 1xTMTpro [N-Term]
A0A5G2QN07	Y-box binding protein 1	YBX1	NYQQNYQNSESGEKNEGSESAPEGQAQQR	S217	A0A5G2QN07_S217	1xPhospho [S18]; 1xTMTpro [K14]; 1xTMTpro [N-Term]
A0A5G2QN07	Y-box binding protein 1	YBX1	AADPPAENSSAPEAEQGGAE	S356	A0A5G2QN07_S356	1xPhospho [S9]; 1xTMTpro [N-Term]
A0A5G2QN66	Protein disulfide-isomerase	P4HB	YKPESAELTAEAIR	S331	A0A5G2QN66_S331	1xPhospho [S5]; 1xTMTpro [K2]; 1xTMTpro [N-Term]
A0A5G2QNQ1	Myosin light chain kinase 2, skeletal/cardiac muscle	MYLK2	GSPAFLHSPSCPAAISSPEK	S170	A0A5G2QNQ1_S170	1xCarbamidomethyl [C11]; 1xPhospho [S10]; 1xTMTpro [K20]
A0A5G2QNQ1	Myosin light chain kinase 2, skeletal/cardiac muscle	MYLK2	SEAGHALSLTAR	S265	A0A5G2QNQ1_S265	1xPhospho [S8]; 1xTMTpro [N-Term]
A0A5G2QPQ5	NOP58 ribonucleoprotein	NOP58	HIKEELLSEEEPCTSTAIASPEK	S502	A0A5G2QPQ5_S502	1xCarbamidomethyl [C13]; 1xPhospho [S8]; 2xTMTpro [K3; K23]; 1xTMTpro [N-Term]
A0A5G2QQK7	Calcium/calmodulin-dependent protein kinase	CAMK2B	RGSGTPDVEGPPPCLSPAPISPLPTPSPR	S399	A0A5G2QQK7_S399	1xCarbamidomethyl [C14]; 1xPhospho [S3]; 1xTMTpro [N-Term]
A0A5G2QQK7	Calcium/calmodulin-dependent protein kinase	CAMK2B	RGSGTPEAEGPLPTPSPR	S437	A0A5G2QQK7_S437	1xPhospho [S3]; 1xTMTpro [N-Term]
A0A5G2QQK7	Calcium/calmodulin-dependent protein kinase	CAMK2B	RGSGTPEAQGPPPCPSPALPGPPPTPTR	S477	A0A5G2QQK7_S477	1xCarbamidomethyl [C14]; 2xPhospho [S3; S16]; 1xTMTpro [N-Term]
A0A5G2QQK7	Calcium/calmodulin-dependent protein kinase	CAMK2B	RGSGTPDVEGPPPCLSPAPISPLPTPSPR	T401	A0A5G2QQK7_T401	1xCarbamidomethyl [C14]; 2xPhospho [T5; T25]; 1xTMTpro [N-Term]
A0A5G2QQK7	Calcium/calmodulin-dependent protein kinase	CAMK2B	RGSGTPDVEGPPPCLSPAPISPLPTPSPR	T421	A0A5G2QQK7_T421	1xCarbamidomethyl [C14]; 2xPhospho [T5; T25]; 1xTMTpro [N-Term]
A0A5G2QRX4	Molybdopterin molybdenumtransferase	GPHN	VKEVHDELEDLPSPPPPLSPPPTTSPHK	S182	A0A5G2QRX4_S182	1xPhospho [S19]; 2xTMTpro [K2; K28]; 1xTMTpro [N-Term]
A0A5G2QS97	Uncharacterized protein	LRRFIP1	ASPVVEER	S231	A0A5G2QS97_S231	1xPhospho [S2]; 1xTMTpro [N-Term]
A0A5G2QSY7	Spastin	SPAST	TNKPSTPTTAPR	T302	A0A5G2QSY7_T302	1xPhospho [T6]; 1xTMTpro [K3]; 1xTMTpro [N-Term]
A0A5G2QSZ0	BCL2 like 13	BCL2L13	ALPAGELPEVAPGAREPSLPR	S183	A0A5G2QSZ0_S183	1xPhospho [S18]; 1xTMTpro [N-Term]
A0A5G2QT12	DET1- and DDB1-associated protein 1	DDA1	RPSVYLPTR	S33	A0A5G2QT12_S33	1xPhospho [S3]; 1xTMTpro [N-Term]
A0A5G2QT24	Tight junction protein 1	TJP1	SREDLSAQPVQTK	S586	A0A5G2QT24_S586	1xPhospho [S6]; 1xTMTpro [K13]; 1xTMTpro [N-Term]
A0A5G2QT24	Tight junction protein 1	TJP1	TPSPEAAHTVPR	S942	A0A5G2QT24_S942	1xPhospho [S3]; 1xTMTpro [N-Term]
A0A5G2QT71	Annexin	ANXA6	SELSGDLAR	S79	A0A5G2QT71_S79	1xPhospho [S4]; 1xTMTpro [N-Term]
A0A5G2QT71	Annexin	ANXA6	ALIEILATRTNAEIR	T123	A0A5G2QT71_T123	1xPhospho [T10]; 1xTMTpro [N-Term]
A0A5G2QT73	PDZ and LIM domain 4	PDLIM4	RPSAAGTGPEDGR	S120	A0A5G2QT73_S120	1xPhospho [S3]; 1xTMTpro [N-Term]
A0A5G2QTJ8	Importin subunit alpha	KPNA1	GKSPPPEFAK	S237	A0A5G2QTJ8_S237	1xPhospho [S3]; 2xTMTpro [K2; K10]; 1xTMTpro [N-Term]
A0A5G2QTW5	Angiotensin-converting enzyme	ACE	GPQFGSEVELR	S1288	A0A5G2QTW5_S1288	1xPhospho [S6]; 1xTMTpro [N-Term]
A0A5G2QU45	Mitochondrial ribosomal protein S36	MRPS36	GSKSPDWLK	S74	A0A5G2QU45_S74	1xPhospho [S4]; 2xTMTpro [K3; K9]; 1xTMTpro [N-Term]
A0A5G2QU87	Protein phosphatase 1 regulatory subunit	PPP1R12A	TGSYGALAEITASK	S445	A0A5G2QU87_S445	1xPhospho [S3]; 1xTMTpro [K14]; 1xTMTpro [N-Term]
A0A5G2QUI9	Negative elongation factor E	NELFE	SLSEQPVVDTATATEQAK	S51	A0A5G2QUI9_S51	1xPhospho [S3]; 1xTMTpro [K18]; 1xTMTpro [N-Term]
A0A5G2QUR1	SH3 domain-containing protein	MIA3	SDFGSVDGPPPRPR	S1773	A0A5G2QUR1_S1773	1xPhospho [S5]; 1xTMTpro [N-Term]
A0A5G2QUW6	Uncharacterized protein	MYL6B	VLGYPKSDELK	S130	A0A5G2QUW6_S130	1xPhospho [S7]; 2xTMTpro [K6; K11]; 1xTMTpro [N-Term]
A0A5G2QVD0	LIM and cysteine-rich domains protein 1	LMCD1	MSLGQQQSAR	S22	A0A5G2QVD0_S22	1xPhospho [S8]; 1xTMTpro [N-Term]
A0A5G2QVD0	LIM and cysteine-rich domains protein 1	LMCD1	GTCSGFEPHSWRK	S42	A0A5G2QVD0_S42	1xCarbamidomethyl [C3]; 1xPhospho [S10]; 1xTMTpro [K13]; 1xTMTpro [N-Term]
A0A5G2QW03	Zinc finger FYVE-type containing 19	ZFYVE19	WSPPQNYK	S132	A0A5G2QW03_S132	1xPhospho [S2]; 1xTMTpro [K8]; 1xTMTpro [N-Term]
A0A5G2QXE9	CYCLIN domain-containing protein	CCNYL1	SFSADNFIGIQR	S297	A0A5G2QXE9_S297	1xPhospho [S3]; 1xTMTpro [N-Term]
A0A5G2QXK3	Small glutamine rich tetratricopeptide repeat containing alpha	SGTA	SPQQTPPSEEDSAEAER	T81	A0A5G2QXK3_T81	1xPhospho [T5]; 1xTMTpro [N-Term]
A0A5G2QZ79	Uncharacterized protein	OBSCN	AEGAPGSPPSIGTR	S236	A0A5G2QZ79_S236	1xPhospho [S7]; 1xTMTpro [N-Term]
A0A5G2QZ79	Uncharacterized protein	OBSCN	AGGATSWKPSFCTQVQHSVDSGQSSFK	S7139	A0A5G2QZ79_S7139	1xCarbamidomethyl [C12]; 1xPhospho [S18]; 2xTMTpro [K8; K27]; 1xTMTpro [N-Term]
A0A5G2QZA4	Perilipin 5	PLIN5	RRSQAELETLVLSR	S281	A0A5G2QZA4_S281	1xPhospho [S3]; 1xTMTpro [N-Term]
A0A5G2R194	PDGFA associated protein 1	PDAP1	QYTSPEEIDAQLQAEK	T18	A0A5G2R194_T18	1xPhospho [T3]; 1xTMTpro [K16]; 1xTMTpro [N-Term]
A0A5G2R2L5	CREB regulated transcription coactivator 2	CRTC2	HGSGPNIILTGESSPGFSK	S293	A0A5G2R2L5_S293	1xPhospho [S3]; 1xTMTpro [K19]; 1xTMTpro [N-Term]
A0A5G2R4C4	Phosphoglycerate kinase	PGK1	AHSSMVGVNLPK	S156	A0A5G2R4C4_S156	1xPhospho [S4]; 1xOxidation [M5]; 1xTMTpro [K12]; 1xTMTpro [N-Term]
A0A5G2R4C4	Phosphoglycerate kinase	PGK1	DLMSKAEK	S252	A0A5G2R4C4_S252	1xPhospho [S4]; 2xTMTpro [K5; K8]; 1xTMTpro [N-Term]
A0A5G2R4C4	Phosphoglycerate kinase	PGK1	VSHVSTGGGASLELLEGK	S380	A0A5G2R4C4_S380	1xPhospho [S11]; 1xTMTpro [K18]; 1xTMTpro [N-Term]
A0A5G2R4C4	Phosphoglycerate kinase	PGK1	YSLEPVAVELK	S58	A0A5G2R4C4_S58	1xPhospho [S2]; 1xTMTpro [K11]; 1xTMTpro [N-Term]
A0A5G2R744	Protein phosphatase methylesterase 1	PPME1	QCEGITSPEGSK	S242	A0A5G2R744_S242	1xCarbamidomethyl [C2]; 1xPhospho [S7]; 1xTMTpro [K12]; 1xTMTpro [N-Term]
A0A5G2R787	Prenylcysteine oxidase 1	PCYOX1	LFVSYDYAVK	Y431	A0A5G2R787_Y431	1xPhospho [Y7]; 1xTMTpro [K10]; 1xTMTpro [N-Term]
A0A5G2R940	Calcium-transporting ATPase	ATP2A1	SMSVYCSPAK	S499	A0A5G2R940_S499	1xCarbamidomethyl [C6]; 1xPhospho [S7]; 1xTMTpro [K10]; 1xTMTpro [N-Term]
A0A5G2R940	Calcium-transporting ATPase	ATP2A1	EFTLEFSR	T484	A0A5G2R940_T484	1xPhospho [T3]; 1xTMTpro [N-Term]
A0A5G2R940	Calcium-transporting ATPase	ATP2A1	EVTGSIQLCR	T607	A0A5G2R940_T607	1xCarbamidomethyl [C9]; 1xPhospho [T3]; 1xTMTpro [N-Term]
A0A5G2R9A4	Formin homology 2 domain containing 3	FHOD3	RASVCGGGGSGAGGESR	S345	A0A5G2R9A4_S345	1xCarbamidomethyl [C5]; 1xPhospho [S3]; 1xTMTpro [N-Term]
A0A5G2R9E6	Importin subunit alpha	KPNA3	NVPQEESLEDSDVDADFK	S56	A0A5G2R9E6_S56	1xPhospho [S7]; 1xTMTpro [K18]; 1xTMTpro [N-Term]
A0A5G2R9Y3	CBM20 domain-containing protein	STBD1	FPDTGSLATSESSHAGSYSDVSSTESLGSPVGAWR	S287	A0A5G2R9Y3_S287	1xPhospho [S17]; 1xTMTpro [N-Term]
A0A5G2R9Y3	CBM20 domain-containing protein	STBD1	EVSLAQSDSQARADHEDWEMVAR	S342	A0A5G2R9Y3_S342	1xPhospho [S7]; 1xOxidation [M20]; 1xTMTpro [N-Term]
A0A5G2RA54	Nucleobindin-1	NUCB1	AQRLSQETEALGR	S366	A0A5G2RA54_S366	1xPhospho [S5]; 1xTMTpro [N-Term]
A0A5G2RAB9	Leucine carboxyl methyltransferase 1	LCMT1	RPSFTGCSSSPPDADDEGVR	S9	A0A5G2RAB9_S9	1xCarbamidomethyl [C7]; 1xPhospho [S3]; 1xTMTpro [N-Term]
A0A5G2RAP2	Mitsugumin-53	TRIM72	VLVCGVCASLGSHR	S87	A0A5G2RAP2_S87	2xCarbamidomethyl [C4; C7]; 1xPhospho [S12]; 1xTMTpro [N-Term]
A0A5G2RBQ6	Protein-tyrosine-phosphatase	PTPN11	IQNTGDYYDLYGGEK	Y62	A0A5G2RBQ6_Y62	1xPhospho [Y7]; 1xTMTpro [K15]; 1xTMTpro [N-Term]
A0A5G2RBY2	Fructose-bisphosphatase	FBP2	IYSLNEGYAK	Y185	A0A5G2RBY2_Y185	1xPhospho [Y8]; 1xTMTpro [K10]; 1xTMTpro [N-Term]
A0A5G2RCG9	Tripartite motif containing 55	TRIM55	QKSELSDGIAVLVGSNDR	S170	A0A5G2RCG9_S170	1xPhospho [S3]; 1xTMTpro [K2]; 1xTMTpro [N-Term]
A0A5G2RCH7	Myomesin 1	MYOM1	DYVPTEDSPRLEVESK	S1053	A0A5G2RCH7_S1053	1xPhospho [S8]; 1xTMTpro [K16]; 1xTMTpro [N-Term]
A0A5G2RCH7	Myomesin 1	MYOM1	QVHVSGITDTEEER	S153	A0A5G2RCH7_S153	1xPhospho [S5]; 1xTMTpro [N-Term]
A0A5G2RCH7	Myomesin 1	MYOM1	LHQHYDRSYR	S17	A0A5G2RCH7_S17	1xPhospho [S8]; 1xTMTpro [N-Term]
A0A5G2RCH7	Myomesin 1	MYOM1	SSAAHRQESEAFSQASTTSYQQQASR	S52	A0A5G2RCH7_S52	1xPhospho [S2]; 1xTMTpro [N-Term]
A0A5G2RCH7	Myomesin 1	MYOM1	CEVGTNNWSQCNDTPVK	S525	A0A5G2RCH7_S525	2xCarbamidomethyl [C1; C11]; 1xPhospho [S9]; 1xTMTpro [K17]; 1xTMTpro [N-Term]
A0A5G2RCH7	Myomesin 1	MYOM1	VNTELPVKSPR	S662	A0A5G2RCH7_S662	1xPhospho [S9]; 1xTMTpro [K8]; 1xTMTpro [N-Term]
A0A5G2RCH7	Myomesin 1	MYOM1	AAIAAPSPPCDITCLESFR	S807	A0A5G2RCH7_S807	2xCarbamidomethyl [C10; C14]; 1xPhospho [S7]; 1xTMTpro [N-Term]
A0A5G2RCH7	Myomesin 1	MYOM1	AISDEAYK	S864	A0A5G2RCH7_S864	1xPhospho [S3]; 1xTMTpro [K8]; 1xTMTpro [N-Term]
A0A5G2RCH7	Myomesin 1	MYOM1	AISDEAYKISNLK	S871	A0A5G2RCH7_S871	1xPhospho [S10]; 2xTMTpro [K8; K13]; 1xTMTpro [N-Term]
A0A5G2RCH7	Myomesin 1	MYOM1	CEEWTIAVPGPPHSLK	S916	A0A5G2RCH7_S916	1xCarbamidomethyl [C1]; 1xPhospho [S14]; 1xTMTpro [K16]; 1xTMTpro [N-Term]
A0A5G2RCH7	Myomesin 1	MYOM1	YSEVRNTSLVLQWKPPIHSGR	S920	A0A5G2RCH7_S920	1xPhospho [S2]; 1xTMTpro [K14]; 1xTMTpro [N-Term]
A0A5G2RCH7	Myomesin 1	MYOM1	NTSLVLQWKPPIHSGR	S937	A0A5G2RCH7_S937	1xPhospho [S14]; 1xTMTpro [K9]; 1xTMTpro [N-Term]
A0A5G2RCH7	Myomesin 1	MYOM1	EGVSYVFR	S982	A0A5G2RCH7_S982	1xPhospho [S4]; 1xTMTpro [N-Term]
A0A5G2RCH7	Myomesin 1	MYOM1	SGVTGEQIWLQINEPTPNDKGK	T1382	A0A5G2RCH7_T1382	1xPhospho [T4]; 2xTMTpro [K20; K22]; 1xTMTpro [N-Term]
A0A5G2RCH7	Myomesin 1	MYOM1	SHTVWEK	T255	A0A5G2RCH7_T255	1xPhospho [T3]; 1xTMTpro [K7]; 1xTMTpro [N-Term]
A0A5G2RCH7	Myomesin 1	MYOM1	WEPCNNNPVKGTR	T762	A0A5G2RCH7_T762	1xCarbamidomethyl [C4]; 1xPhospho [T12]; 1xTMTpro [K10]; 1xTMTpro [N-Term]
A0A5G2RCH7	Myomesin 1	MYOM1	GLNEAALKNTYLK	T970	A0A5G2RCH7_T970	1xPhospho [T10]; 2xTMTpro [K8; K13]; 1xTMTpro [N-Term]
A0A5G2RCH7	Myomesin 1	MYOM1	HFQPEVQWYR	Y412	A0A5G2RCH7_Y412	1xPhospho [Y9]; 1xTMTpro [N-Term]
A0A5G2REF4	SOS Ras/Rho guanine nucleotide exchange factor 2	SOS2	ELSHPPLYR	S1282	A0A5G2REF4_S1282	1xPhospho [S3]; 1xTMTpro [N-Term]
A0A5G2RET9	Actinin alpha 3	ACTN3	GYEDWLLSEIRR	S399	A0A5G2RET9_S399	1xPhospho [S8]; 1xTMTpro [N-Term]
A0A5G2RET9	Actinin alpha 3	ACTN3	VEHIAALAQELNELDYHEAASVNSR	S486	A0A5G2RET9_S486	1xPhospho [S21]; 1xTMTpro [N-Term]
A0A5G2RET9	Actinin alpha 3	ACTN3	QQEQNIINYKSNIDR	S698	A0A5G2RET9_S698	1xPhospho [S11]; 1xTMTpro [K10]; 1xTMTpro [N-Term]
A0A5G2RET9	Actinin alpha 3	ACTN3	HTVYSMEHIR	S724	A0A5G2RET9_S724	1xPhospho [S5]; 1xTMTpro [N-Term]
A0A5G2RET9	Actinin alpha 3	ACTN3	GLSQEQLNEFR	S759	A0A5G2RET9_S759	1xPhospho [S3]; 1xTMTpro [N-Term]
A0A5G2RET9	Actinin alpha 3	ACTN3	ICQTYGLRPSSTNPYIALSPQDINTKWDTVR	T617	A0A5G2RET9_T617	1xCarbamidomethyl [C2]; 1xPhospho [T25]; 1xTMTpro [K26]; 1xTMTpro [N-Term]
A0A5G2RET9	Actinin alpha 3	ACTN3	AGTQIENIEEDFR	T65	A0A5G2RET9_T65	1xPhospho [T3]; 1xTMTpro [N-Term]
A0A5G2RGJ6	Protein phosphatase 1 regulatory inhibitor subunit 14A	PPP1R14A	QPSPSGDGSLSPR	S101	A0A5G2RGJ6_S101	1xPhospho [S3]; 1xTMTpro [N-Term]
A0A5G2RH50	G3BP stress granule assembly factor 1	G3BP1	SSSPAPADIAQTVQEDLR	S231	A0A5G2RH50_S231	1xPhospho [S3]; 1xTMTpro [N-Term]
A0A5G2RIN5	Forty-two-three domain-containing protein 1	FYTTD1	LMGAAATPPPPPK	T14	A0A5G2RIN5_T14	1xPhospho [T7]; 1xOxidation [M2]; 1xTMTpro [K13]; 1xTMTpro [N-Term]
A0A5G2RMS2	Homer scaffold protein 3	HOMER3	SQSADAPGPTER	S123	A0A5G2RMS2_S123	1xPhospho [S3]; 1xTMTpro [N-Term]
A0A5G2RNG7	RING-type E3 ubiquitin transferase	MIB2	RVSADGQPFQPGDK	S186	A0A5G2RNG7_S186	1xPhospho [S3]; 1xTMTpro [K14]; 1xTMTpro [N-Term]
A0A5G2RNP2	Phenylalanyl-tRNA synthetase subunit alpha	FARSA	GSAFSTSISKQETELSPEMISSGSWR	S184	A0A5G2RNP2_S184	1xPhospho [S7]; 1xOxidation [M19]; 1xTMTpro [K10]; 1xTMTpro [N-Term]
A0A5G2RNP2	Phenylalanyl-tRNA synthetase subunit alpha	FARSA	THSQGGYGSQGYK	S301	A0A5G2RNP2_S301	1xPhospho [S3]; 1xTMTpro [K13]; 1xTMTpro [N-Term]
A0A5K1TV70	Semaphorin 4D	SEMA4D	TLAASTSPATQTEGR	S656	A0A5K1TV70_S656	1xPhospho [S5]; 1xTMTpro [N-Term]
A0A5K1TZ27	PDZ and LIM domain protein 1	PDLIM1	SAMPFTASPASSASPR	S130	A0A5K1TZ27_S130	1xPhospho [S8]; 1xOxidation [M3]; 1xTMTpro [N-Term]
A0A5K1TZ27	PDZ and LIM domain protein 1	PDLIM1	IWSPLVTEEGKR	S90	A0A5K1TZ27_S90	1xPhospho [S3]; 1xTMTpro [K11]; 1xTMTpro [N-Term]
A0A5K1U8P1	Clathrin heavy chain	CLTC	GILRTPDTIR	T394	A0A5K1U8P1_T394	1xPhospho [T5]; 1xTMTpro [N-Term]
A0A5S6FXB9	Zinc finger Ran-binding domain-containing protein 2	ZRANB2	SRSPESQVIGENTK	S303	A0A5S6FXB9_S303	1xPhospho [S3]; 1xTMTpro [K14]; 1xTMTpro [N-Term]
A0A5S6G3Y8	Heat shock 27 kDa protein	HSPB1	RVPFSLLR	S167	A0A5S6G3Y8_S167	1xPhospho [S5]; 1xTMTpro [N-Term]
A0A5S6GB93	Membrane-associated progesterone receptor component 1	PGRMC1	LLKEGEEPTVYSDEEEPKDESAR	S161	A0A5S6GB93_S161	1xPhospho [S12]; 2xTMTpro [K3; K18]; 1xTMTpro [N-Term]
A0A5S6GSJ7	Optineurin	OPTN	TSPGPIRTDSIDTSK	S221	A0A5S6GSJ7_S221	1xPhospho [S10]; 1xTMTpro [K15]; 1xTMTpro [N-Term]
A0A5S6GSJ7	Optineurin	OPTN	HGARASDADQQAFLVQR	S536	A0A5S6GSJ7_S536	1xPhospho [S6]; 1xTMTpro [N-Term]
A0A5S6GU87	Troponin T, slow skeletal muscle	TNNT1	VLSNMGAHFGGYLVK	S135	A0A5S6GU87_S135	1xPhospho [S3]; 1xOxidation [M5]; 1xTMTpro [K15]; 1xTMTpro [N-Term]
A0A5S6GYA9	Serine/threonine-protein kinase A-Raf	ARAF	QFYHSVQDLSGGSR	S157	A0A5S6GYA9_S157	1xPhospho [S5]; 1xTMTpro [N-Term]
A0A5S6GYA9	Serine/threonine-protein kinase A-Raf	ARAF	GGGDGAPRGSPSPASVSSGR	S249	A0A5S6GYA9_S249	1xPhospho [S10]; 1xTMTpro [N-Term]
A0A5S6GYA9	Serine/threonine-protein kinase A-Raf	ARAF	SASEPSLHR	S585	A0A5S6GYA9_S585	1xPhospho [S3]; 1xTMTpro [N-Term]
A0A5S8KL32	Serine/threonine-protein phosphatase	PPP1CB	YQYGGLNSGRPVTPPR	T292	A0A5S8KL32_T292	1xPhospho [T13]; 1xTMTpro [N-Term]
A0A5S8KLN1	Clusterin	CLU	GSLFFNPK	S217	A0A5S8KLN1_S217	1xPhospho [S2]; 1xTMTpro [K8]; 1xTMTpro [N-Term]
A0A8A0RQF1	Ancient ubiquitous protein 1	-	QESLQER	S206	A0A8A0RQF1_S206	1xPhospho [S3]; 1xTMTpro [N-Term]
A0PFK6	F-actin-capping protein subunit alpha	CP	TSVETALR	T126	A0PFK6_T126	1xPhospho [T5]; 1xTMTpro [N-Term]
A0PFK7	F-actin-capping protein subunit beta	CAPZB	SGSGTMNLGGSLTR	S184	A0PFK7_S184	1xPhospho [S3]; 1xTMTpro [N-Term]
A0PFK7	F-actin-capping protein subunit beta	CAPZB	ELSQVLTQR	S263	A0PFK7_S263	1xPhospho [S3]; 1xTMTpro [N-Term]
A0ZVR1	Mitochondrial antiviral signaling protein	Mavs	QDTELGSAHTAGTVSSPTSPR	T208	A0ZVR1_T208	1xPhospho [T13]; 1xTMTpro [N-Term]
A4Z6H0	Adenylosuccinate synthetase isozyme 1	ADSS1	ASNDRPPSAGGVK	S13	A4Z6H0_S13	1xPhospho [S8]; 1xTMTpro [K13]; 1xTMTpro [N-Term]
A5A8V6	Heat shock 70kDa protein 1A	HSPA1A	VQVSYKGETK	S106	A5A8V6_S106	1xPhospho [S4]; 2xTMTpro [K6; K10]; 1xTMTpro [N-Term]
A5A8V6	Heat shock 70kDa protein 1A	HSPA1A	SVAIGIDLGTTYSCVGVFQHGK	T14	A5A8V6_T14	1xCarbamidomethyl [C14]; 1xPhospho [T11]; 1xTMTpro [K22]; 1xTMTpro [N-Term]
B2LUN4	Glycogen synthase kinase-3 beta	GSK3-beta	TTSFAESCKPVQQPSAFGSMK	S9	B2LUN4_S9	1xCarbamidomethyl [C8]; 1xPhospho [S3]; 2xTMTpro [K9; K21]; 1xTMTpro [N-Term]
B2LUN4	Glycogen synthase kinase-3 beta	GSK3-beta	GEPNVSYICSR	Y216	B2LUN4_Y216	1xCarbamidomethyl [C9]; 1xPhospho [Y7]; 1xTMTpro [N-Term]
B3VI70	Troponin I	TnI-F4	NIEEKSGMEGR	S169	B3VI70_S169	1xPhospho [S6]; 1xOxidation [M8]; 1xTMTpro [K5]; 1xTMTpro [N-Term]
B5APS5	MHC class I antigen	SLA-2	GGSYTQAAGSDSAQGSDVSLTKDPR	S357	B5APS5_S357	1xPhospho [S19]; 1xTMTpro [K22]; 1xTMTpro [N-Term]
B5KJG2	Phosphoglycerate mutase	PGAM2	VLIAAHGNSLR	S189	B5KJG2_S189	1xPhospho [S9]; 1xTMTpro [N-Term]
B5KJG2	Phosphoglycerate mutase	PGAM2	FLGDEETVRK	T238	B5KJG2_T238	1xPhospho [T7]; 1xTMTpro [K10]; 1xTMTpro [N-Term]
B5KJG2	Phosphoglycerate mutase	PGAM2	HYGGLTGLNK	Y92	B5KJG2_Y92	1xPhospho [Y2]; 1xTMTpro [K10]; 1xTMTpro [N-Term]
B6EAV3	Vacuolar protein sorting 26-like protein B	VP26B	SMSHQAAIASQR	S304	B6EAV3_S304	1xPhospho [S3]; 1xOxidation [M2]; 1xTMTpro [N-Term]
B7TJ02	Thymosin beta	TMSB4X	TETQEKNPLPSK	T23	B7TJ02_T23	1xPhospho [T3]; 2xTMTpro [K6; K12]; 1xTMTpro [N-Term]
B8LFE3	Cardiomyopathy associated 1	CMYA1	EATECSGQPQPAPASASPLPTGR	S1733	B8LFE3_S1733	1xCarbamidomethyl [C5]; 1xPhospho [S15]; 1xTMTpro [N-Term]
B8LFE3	Cardiomyopathy associated 1	CMYA1	LGSRPSIQEQSPLELR	S205	B8LFE3_S205	2xPhospho [S3; S6]; 1xTMTpro [N-Term]
B8LFE3	Cardiomyopathy associated 1	CMYA1	LGSRPSIQEQSPLELR	S208	B8LFE3_S208	2xPhospho [S3; S6]; 1xTMTpro [N-Term]
B8LFE3	Cardiomyopathy associated 1	CMYA1	GHLHALTSVSR	S502	B8LFE3_S502	1xPhospho [S8]; 1xTMTpro [N-Term]
B8LFE3	Cardiomyopathy associated 1	CMYA1	NPSTVDVVR	S533	B8LFE3_S533	1xPhospho [S3]; 1xTMTpro [N-Term]
B8LFE3	Cardiomyopathy associated 1	CMYA1	YCSRVDIPSGQVSR	S688	B8LFE3_S688	1xCarbamidomethyl [C2]; 1xPhospho [S3]; 1xTMTpro [N-Term]
B8LFE3	Cardiomyopathy associated 1	CMYA1	VIPEPIPVGSVHK	S728	B8LFE3_S728	1xPhospho [S10]; 1xTMTpro [K13]; 1xTMTpro [N-Term]
B8LFE3	Cardiomyopathy associated 1	CMYA1	YVLPGPGQGSPQVR	S818	B8LFE3_S818	1xPhospho [S10]; 1xTMTpro [N-Term]
B8LFE3	Cardiomyopathy associated 1	CMYA1	SSVQLLASCIDK	S929	B8LFE3_S929	1xCarbamidomethyl [C9]; 1xPhospho [S2]; 1xTMTpro [K12]; 1xTMTpro [N-Term]
B8LFE3	Cardiomyopathy associated 1	CMYA1	WEPPADSSPEPVSEGAQR	S957	B8LFE3_S957	1xPhospho [S8]; 1xTMTpro [N-Term]
B8LFE3	Cardiomyopathy associated 1	CMYA1	GITREEVVAGDVGTAR	T542	B8LFE3_T542	1xPhospho [T3]; 1xTMTpro [N-Term]
C9W108	5-AMP-activated protein kinase catalytic subunit alpha-2	PRKAA2	MPPLIADSPK	S377	C9W108_S377	1xPhospho [S8]; 1xTMTpro [K10]; 1xTMTpro [N-Term]
D2XN65	Glycerol-3-phosphate dehydrogenase [NAD(+)]	-	VCIVGSGNWGSAIAK	S16	D2XN65_S16	1xCarbamidomethyl [C2]; 1xPhospho [S11]; 1xTMTpro [K15]; 1xTMTpro [N-Term]
D2XN65	Glycerol-3-phosphate dehydrogenase [NAD(+)]	-	LQGPQTAQELHSILQHK	S308	D2XN65_S308	1xPhospho [S12]; 1xTMTpro [K17]; 1xTMTpro [N-Term]
D7RA20	Autophagy related 16-like protein 1 transcript variant 2	ATG16L1	SFSSVPAPQDDVDTHPGSSK	S270	D7RA20_S270	1xPhospho [S3]; 1xTMTpro [K20]; 1xTMTpro [N-Term]
E7BXW9	Musculoskeletal embryonic nuclear protein 1	MUSTN1	ARTGTETVFEKPK	T59	E7BXW9_T59	1xPhospho [T3]; 2xTMTpro [K11; K13]; 1xTMTpro [N-Term]
F1RG85	Myosin XVIIIB	MYO18B	AGSDEGALSLR	S2170	F1RG85_S2170	1xPhospho [S3]; 1xTMTpro [N-Term]
F1RG85	Myosin XVIIIB	MYO18B	SSSPSALR	S2244	F1RG85_S2244	1xPhospho [S3]; 1xTMTpro [N-Term]
F1RG85	Myosin XVIIIB	MYO18B	DSFLSPTLRPR	S2254	F1RG85_S2254	1xPhospho [S5]; 1xTMTpro [N-Term]
F1RG85	Myosin XVIIIB	MYO18B	DAPPRKTPPPATDPGGGK	T67	F1RG85_T67	1xPhospho [T7]; 2xTMTpro [K6; K18]; 1xTMTpro [N-Term]
F1RG99	Uncharacterized protein	CTF1	EGSLEDPQADSSISPLPHLEAK	S7	F1RG99_S7	1xPhospho [S3]; 1xTMTpro [K22]; 1xTMTpro [N-Term]
F1RGH4	Proline-rich basic protein 1	PROB1	TGSLDESLGR	S235	F1RGH4_S235	1xPhospho [S3]; 1xTMTpro [N-Term]
F1RGH4	Proline-rich basic protein 1	PROB1	VQYSPAPAR	S304	F1RGH4_S304	1xPhospho [S4]; 1xTMTpro [N-Term]
F1RGH4	Proline-rich basic protein 1	PROB1	APRPWPSLR	S316	F1RGH4_S316	1xPhospho [S7]; 1xTMTpro [N-Term]
F1RGH4	Proline-rich basic protein 1	PROB1	SSLPEASSTGGNR	S429	F1RGH4_S429	1xPhospho [S2]; 1xTMTpro [N-Term]
F1RGH4	Proline-rich basic protein 1	PROB1	SPSPEAPSSWEGPRPAVSER	S472	F1RGH4_S472	1xPhospho [S3]; 1xTMTpro [N-Term]
F1RGH4	Proline-rich basic protein 1	PROB1	DLAFQGSQLSPEVASPQPPLSR	S581	F1RGH4_S581	1xPhospho [S10]; 1xTMTpro [N-Term]
F1RGH4	Proline-rich basic protein 1	PROB1	LSVSAQNSR	S72	F1RGH4_S72	1xPhospho [S2]; 1xTMTpro [N-Term]
F1RGH4	Proline-rich basic protein 1	PROB1	RRETPAPAPEPALAVQAPLPR	T823	F1RGH4_T823	1xPhospho [T4]; 1xTMTpro [N-Term]
F1RGN8	Smoothelin like 2	SMTNL2	FASHATFSLSGR	S124	F1RGN8_S124	1xPhospho [S8]; 1xTMTpro [N-Term]
F1RGN8	Smoothelin like 2	SMTNL2	LGSPSEATTPWTPSPSEK	S226	F1RGN8_S226	2xPhospho [S5; S14]; 1xTMTpro [K18]; 1xTMTpro [N-Term]
F1RGN8	Smoothelin like 2	SMTNL2	LGSPSEATTPWTPSPSEK	S235	F1RGN8_S235	2xPhospho [S5; S14]; 1xTMTpro [K18]; 1xTMTpro [N-Term]
F1RH84	Exosome component 5	EXOSC5	VRPESGAESGPRSPSCTLR	S87	F1RH84_S87	1xCarbamidomethyl [C16]; 1xPhospho [S13]; 1xTMTpro [N-Term]
F1RHD4	Non-specific serine/threonine protein kinase	AKT2	THFPQFSYSASIRE	S478	F1RHD4_S478	1xPhospho [S11]; 1xTMTpro [N-Term]
F1RHL9	Actinin alpha 2	ACTN2	NVNIQNFHTSWK	S179	F1RHL9_S179	1xPhospho [S10]; 1xTMTpro [K12]; 1xTMTpro [N-Term]
F1RHL9	Actinin alpha 2	ACTN2	ATLPEADGERQSILAIQNEVEK	S574	F1RHL9_S574	1xPhospho [S12]; 1xTMTpro [K22]; 1xTMTpro [N-Term]
F1RHL9	Actinin alpha 2	ACTN2	QLVPIRDQSLQEELAR	S624	F1RHL9_S624	1xPhospho [S9]; 1xTMTpro [N-Term]
F1RHL9	Actinin alpha 2	ACTN2	MLDAEDIVNTPKPDER	T237	F1RHL9_T237	1xPhospho [T10]; 1xTMTpro [K12]; 1xTMTpro [N-Term]
F1RHL9	Actinin alpha 2	ACTN2	TIPWLENRTPEK	T308	F1RHL9_T308	1xPhospho [T9]; 1xTMTpro [K12]; 1xTMTpro [N-Term]
F1RHL9	Actinin alpha 2	ACTN2	ASTHETWAYGK	T415	F1RHL9_T415	1xPhospho [T6]; 1xTMTpro [K11]; 1xTMTpro [N-Term]
F1RIC1	Coiled-coil domain-containing protein 86	CCDC86	RQSETAPVSPSLQEGAGLGSSQR	S63	F1RIC1_S63	1xPhospho [S3]; 1xTMTpro [N-Term]
F1RIN7	Histidine rich calcium binding protein	HRC	YQGHEVGDENISEEEGTTAHAPQAGGHRGR	S118	F1RIN7_S118	1xPhospho [S12]; 1xTMTpro [N-Term]
F1RIN7	Histidine rich calcium binding protein	HRC	GHEEEEDDDNDGDSAEYK	S247	F1RIN7_S247	1xPhospho [S14]; 1xTMTpro [K18]
F1RIN7	Histidine rich calcium binding protein	HRC	STEEEEDFPDEYTR	T340	F1RIN7_T340	1xPhospho [T2]; 1xTMTpro [N-Term]
F1RJW7	Calsequestrin	CASQ1	NKDSEHYK	S191	F1RJW7_S191	1xPhospho [S4]; 2xTMTpro [K2; K8]; 1xTMTpro [N-Term]
F1RJW7	Calsequestrin	CASQ1	LIGYFK	Y185	F1RJW7_Y185	1xPhospho [Y4]; 1xTMTpro [K6]; 1xTMTpro [N-Term]
F1RJW7	Calsequestrin	CASQ1	NYKNVFK	Y57	F1RJW7_Y57	1xPhospho [Y2]; 2xTMTpro [K3; K7]; 1xTMTpro [N-Term]
F1RKG8	Uncharacterized protein	PEBP1	SRPTSITWDGLNPDK	S52	F1RKG8_S52	2xPhospho [T4; S5]; 1xTMTpro [K15]; 1xTMTpro [N-Term]
F1RKG8	Uncharacterized protein	PEBP1	SRPTSITWDGLNPDK	T51	F1RKG8_T51	2xPhospho [T4; S5]; 1xTMTpro [K15]; 1xTMTpro [N-Term]
F1RLL1	Rho guanine nucleotide exchange factor 7	ARHGEF7	MSGFIYQGK	S477	F1RLL1_S477	1xPhospho [S2]; 1xTMTpro [K9]; 1xTMTpro [N-Term]
F1RLL1	Rho guanine nucleotide exchange factor 7	ARHGEF7	STAALEEDAQILK	T663	F1RLL1_T663	1xPhospho [T2]; 1xTMTpro [K13]; 1xTMTpro [N-Term]
F1RMA9	Serine/threonine-protein phosphatase	SLC39A14	IRSFEEAR	S430	F1RMA9_S430	1xPhospho [S3]; 1xTMTpro [N-Term]
F1RNK3	Myeloid associated differentiation marker	MYADM	TTITTTTSSSSGLGSSTIVGSPR	T12	F1RNK3_T12	1xPhospho [T5]; 1xTMTpro [N-Term]
F1RPP4	Uncharacterized protein	MBD1	RPSLAVAPPAGK	S282	F1RPP4_S282	1xPhospho [S3]; 1xTMTpro [K12]; 1xTMTpro [N-Term]
F1RPS7	Chromosome 1 C18orf25 homolog	C1H18orf25	DSSESQLASTESDKPTTGR	S67	F1RPS7_S67	1xPhospho [S3]; 1xTMTpro [K14]; 1xTMTpro [N-Term]
F1RRJ1	Tight junction associated protein 1	TJAP1	AFVDRTPPPATVAQR	T419	F1RRJ1_T419	1xPhospho [T6]; 1xTMTpro [N-Term]
F1RS28	Multivesicular body subunit 12B isoform X4	-	HISLTLPATFR	S193	F1RS28_S193	1xPhospho [S3]; 1xTMTpro [N-Term]
F1RSE2	Transmembrane protein 100	TMEM100	RRESQTVLVANQR	S121	F1RSE2_S121	1xPhospho [S4]; 1xTMTpro [N-Term]
F1RUJ3	Ataxin-1	ATXN1	RWSAPESR	S781	F1RUJ3_S781	1xPhospho [S3]; 1xTMTpro [N-Term]
F1RV14	Protein kinase C	PRKCA	STLNPQWNESFTFK	S225	F1RV14_S225	1xPhospho [S10]; 1xTMTpro [K14]; 1xTMTpro [N-Term]
F1RVC9	Heterogeneous nuclear ribonucleoprotein D	HNRNPD	NEEDEGHSNSSPR	S82	F1RVC9_S82	1xPhospho [S10]; 1xTMTpro [N-Term]
F1RVC9	Heterogeneous nuclear ribonucleoprotein D	HNRNPD	IDASKNEEDEGHSNSSPR	S83	F1RVC9_S83	1xPhospho [S16]; 1xTMTpro [K5]; 1xTMTpro [N-Term]
F1RWK0	Junctophilin	JPH1	ETGVVVPHSK	S525	F1RWK0_S525	1xPhospho [S9]; 1xTMTpro [K10]; 1xTMTpro [N-Term]
F1RWK0	Junctophilin	JPH1	GTTPPATPEPSPK	T465	F1RWK0_T465	2xPhospho [T3; T7]; 1xTMTpro [K13]; 1xTMTpro [N-Term]
F1RZQ6	ADP/ATP translocase	SLC25A4	DFLAGGVAAAISK	S22	F1RZQ6_S22	1xPhospho [S12]; 1xTMTpro [K13]; 1xTMTpro [N-Term]
F1RZQ6	ADP/ATP translocase	SLC25A4	LLLQVQHASK	S42	F1RZQ6_S42	1xPhospho [S9]; 1xTMTpro [K10]; 1xTMTpro [N-Term]
F1S050	SAFB like transcription modulator	SLTM	DGQDVIAQSPEKESK	S445	F1S050_S445	1xPhospho [S9]; 2xTMTpro [K12; K15]; 1xTMTpro [N-Term]
F1S086	Calcium-binding mitochondrial carrier protein Aralar1	SLC25A12	FKSPTAAVVQPK	S662	F1S086_S662	1xPhospho [S3]; 2xTMTpro [K2; K12]; 1xTMTpro [N-Term]
F1S0L8	Metadherin	MTDH	LPSQISAGEEK	S298	F1S0L8_S298	1xPhospho [S6]; 1xTMTpro [K11]; 1xTMTpro [N-Term]
F1S1E9	Oxidation resistance 1	OXR1	VVSSTSEEEEAFTEK	S134	F1S1E9_S134	1xPhospho [S4]; 1xTMTpro [K15]; 1xTMTpro [N-Term]
F1S1E9	Oxidation resistance 1	OXR1	SNTDEIDSR	T241	F1S1E9_T241	1xPhospho [T3]; 1xTMTpro [N-Term]
F1S1U9	E3 ubiquitin-protein ligase	UBR3	ENSGTAQVFSLVAER	S900	F1S1U9_S900	1xPhospho [S3]; 1xTMTpro [N-Term]
F1S252	Dual specificity phosphatase 27, atypical	STYXL2	SPSVASMK	S681	F1S252_S681	1xPhospho [S3]; 1xOxidation [M7]; 1xTMTpro [K8]; 1xTMTpro [N-Term]
F1S252	Dual specificity phosphatase 27, atypical	STYXL2	SNSQKPETDTASSLAVSDSYGSGSR	S835	F1S252_S835	1xPhospho [S3]; 1xTMTpro [K5]; 1xTMTpro [N-Term]
F1S252	Dual specificity phosphatase 27, atypical	STYXL2	TEEKSPPQSDWSGSSR	S879	F1S252_S879	1xPhospho [S5]; 1xTMTpro [K4]; 1xTMTpro [N-Term]
F1S252	Dual specificity phosphatase 27, atypical	STYXL2	TPEPSEGEESPEPR	S985	F1S252_S985	1xPhospho [S10]; 1xTMTpro [N-Term]
F1S5B0	Protein phosphatase 1 regulatory subunit	PPP1R12B	RFSSLFNK	S437	F1S5B0_S437	1xPhospho [S3]; 1xTMTpro [K8]; 1xTMTpro [N-Term]
F1S5B0	Protein phosphatase 1 regulatory subunit	PPP1R12B	TGSQSTLSEPATAR	S463	F1S5B0_S463	1xPhospho [S3]; 1xTMTpro [N-Term]
F1S5B0	Protein phosphatase 1 regulatory subunit	PPP1R12B	SRSSAPDPESSEATTGTAVAK	S765	F1S5B0_S765	1xPhospho [S3]; 1xTMTpro [K21]; 1xTMTpro [N-Term]
F1S5B0	Protein phosphatase 1 regulatory subunit	PPP1R12B	SSAPDPESSEATTGTAVAK	S766	F1S5B0_S766	1xPhospho [S2]; 1xTMTpro [K19]; 1xTMTpro [N-Term]
F1S5B0	Protein phosphatase 1 regulatory subunit	PPP1R12B	RGTGINFWTK	T818	F1S5B0_T818	1xPhospho [T3]; 1xTMTpro [K10]; 1xTMTpro [N-Term]
F1S614	Striatin-interacting protein 1	STRIP1	AASPPASASDLIEQQQK	S335	F1S614_S335	1xPhospho [S3]; 1xTMTpro [K17]; 1xTMTpro [N-Term]
F1S827	Plasminogen activator inhibitor 1 RNA-binding protein isoform 1	SERBP1	SSFSHYSGLK	S203	F1S827_S203	1xPhospho [S2]; 1xTMTpro [K10]; 1xTMTpro [N-Term]
F1S8E9	Nicalin	NCLN	AAQLVDKDGTFLSTLEHHLGR	T474	F1S8E9_T474	1xPhospho [T10]; 1xTMTpro [K7]; 1xTMTpro [N-Term]
F1S8Y0	Ankyrin repeat domain 2	ANKRD2	HALEHPEPESEQNGLEGSGSGRATPQPVPAQ	S285	F1S8Y0_S285	1xPhospho [S18]; 1xTMTpro [N-Term]
F1S8Y0	Ankyrin repeat domain 2	ANKRD2	HALEHPEPESEQNGLEGSGSGR	S287	F1S8Y0_S287	1xPhospho [S20]; 1xTMTpro [N-Term]
F1S9V9	Transmembrane protein 38A	TMEM38A	SKEELSEGSR	S290	F1S9V9_S290	1xPhospho [S9]; 1xTMTpro [K2]; 1xTMTpro [N-Term]
F1S9Z2	WD repeat domain 20	WDR20	SNSLPHSAVSGAGSK	S465	F1S9Z2_S465	1xPhospho [S3]; 1xTMTpro [K15]; 1xTMTpro [N-Term]
F1S9Z2	WD repeat domain 20	WDR20	FATLSLHER	S496	F1S9Z2_S496	1xPhospho [S5]; 1xTMTpro [N-Term]
F1S9Z2	WD repeat domain 20	WDR20	SSDKLNLVTK	S523	F1S9Z2_S523	1xPhospho [S2]; 2xTMTpro [K4; K10]; 1xTMTpro [N-Term]
F1SAD9	Protein disulfide-isomerase	PDIA4	YTLPLVGHR	T394	F1SAD9_T394	1xPhospho [T2]; 1xTMTpro [N-Term]
F1SAM0	Desmocollin 1	DSC1	LWTIETK	T620	F1SAM0_T620	1xPhospho [T3]; 1xTMTpro [K7]; 1xTMTpro [N-Term]
F1SBU0	RAN binding protein 3	RANBP3	TSSLTQFPPSQSVSK	S58	F1SBU0_S58	1xPhospho [S3]; 1xTMTpro [K15]; 1xTMTpro [N-Term]
F1SE89	Nuclear transcription factor, X-box binding 1	NFX1	NYSSPPPCHLSR	S50	F1SE89_S50	1xCarbamidomethyl [C8]; 1xPhospho [S4]; 1xTMTpro [N-Term]
F1SF13	Cobl domain-containing protein	-	TQSEPSLSCR	S220	F1SF13_S220	1xCarbamidomethyl [C9]; 1xPhospho [S3]; 1xTMTpro [N-Term]
F1SF13	Cobl domain-containing protein	-	GSGGCSTTPNSPSVNPR	S293	F1SF13_S293	1xCarbamidomethyl [C5]; 1xPhospho [S11]; 1xTMTpro [N-Term]
F1SF13	Cobl domain-containing protein	-	RAPPPPTLPGTAPPVQDKASVK	S344	F1SF13_S344	1xPhospho [S20]; 2xTMTpro [K18; K22]; 1xTMTpro [N-Term]
F1SHX0	Nebulin	NEB	TSYHTPGDMVSITAAK	S1374	F1SHX0_S1374	1xPhospho [S2]; 1xTMTpro [K16]; 1xTMTpro [N-Term]
F1SHX0	Nebulin	NEB	LYKLSLEESK	S2025	F1SHX0_S2025	1xPhospho [S5]; 2xTMTpro [K3; K10]; 1xTMTpro [N-Term]
F1SHX0	Nebulin	NEB	INYSESLYR	S3236	F1SHX0_S3236	1xPhospho [S6]; 1xTMTpro [N-Term]
F1SHX0	Nebulin	NEB	GHHIGAQSVEDDPK	S3776	F1SHX0_S3776	1xPhospho [S8]; 1xTMTpro [K14]; 1xTMTpro [N-Term]
F1SHX0	Nebulin	NEB	NAQEILRDSVYR	S3897	F1SHX0_S3897	1xPhospho [S9]; 1xTMTpro [N-Term]
F1SHX0	Nebulin	NEB	INSVNQSDVK	S4410	F1SHX0_S4410	1xPhospho [S3]; 1xTMTpro [K10]; 1xTMTpro [N-Term]
F1SHX0	Nebulin	NEB	YIFSPDTPYITHSK	S4433	F1SHX0_S4433	1xPhospho [S4]; 1xTMTpro [K14]; 1xTMTpro [N-Term]
F1SHX0	Nebulin	NEB	LYRSVYEK	S4775	F1SHX0_S4775	1xPhospho [S4]; 1xTMTpro [K8]; 1xTMTpro [N-Term]
F1SHX0	Nebulin	NEB	QLSDAVYHYDYVHSVR	S4916	F1SHX0_S4916	1xPhospho [S14]; 1xTMTpro [N-Term]
F1SHX0	Nebulin	NEB	TKSDFKYEADCPINR	S5376	F1SHX0_S5376	1xCarbamidomethyl [C11]; 1xPhospho [S3]; 2xTMTpro [K2; K6]; 1xTMTpro [N-Term]
F1SHX0	Nebulin	NEB	TKSNCTIEPDAVHIK	S5517	F1SHX0_S5517	1xCarbamidomethyl [C5]; 1xPhospho [S3]; 2xTMTpro [K2; K15]; 1xTMTpro [N-Term]
F1SHX0	Nebulin	NEB	HLAQGSYTTLPETR	S5660	F1SHX0_S5660	1xPhospho [S6]; 1xTMTpro [N-Term]
F1SHX0	Nebulin	NEB	SNYSIMLEPPEVK	S5699	F1SHX0_S5699	1xPhospho [S4]; 1xOxidation [M6]; 1xTMTpro [K13]; 1xTMTpro [N-Term]
F1SHX0	Nebulin	NEB	QASEVEYR	S5752	F1SHX0_S5752	1xPhospho [S3]; 1xTMTpro [N-Term]
F1SHX0	Nebulin	NEB	EGSHGLSMLGRPDIEMAK	S5769	F1SHX0_S5769	1xPhospho [S7]; 1xOxidation [M8]; 1xTMTpro [K18]; 1xTMTpro [N-Term]
F1SHX0	Nebulin	NEB	NFSSVLYKEDVSPGTAIGK	S6155	F1SHX0_S6155	1xPhospho [S12]; 2xTMTpro [K8; K19]; 1xTMTpro [N-Term]
F1SHX0	Nebulin	NEB	HISSVMYK	S6209	F1SHX0_S6209	1xPhospho [S4]; 1xOxidation [M6]; 1xTMTpro [K8]; 1xTMTpro [N-Term]
F1SHX0	Nebulin	NEB	HISTVK	S6430	F1SHX0_S6430	1xPhospho [S3]; 1xTMTpro [K6]; 1xTMTpro [N-Term]
F1SHX0	Nebulin	NEB	TNPGSVFDYDPAEDNIQSR	S6503	F1SHX0_S6503	1xPhospho [S5]; 1xTMTpro [N-Term]
F1SHX0	Nebulin	NEB	SASALSISGGEEK	S6538	F1SHX0_S6538	2xPhospho [S3; S6]; 1xTMTpro [K13]; 1xTMTpro [N-Term]
F1SHX0	Nebulin	NEB	SASALSISGGEEK	S6541	F1SHX0_S6541	2xPhospho [S3; S6]; 1xTMTpro [K13]; 1xTMTpro [N-Term]
[truncated: 328 more rows]
