# Supplementary material for: Phosphoproteomic analysis identifies differentially expressed phosphorylation sites that affect muscle fiber type in pigs
Source: Front Nutr. 2022 Dec 22;9:1006739. doi: 10.3389/fnut.2022.1006739 (PMC9815177; doi:10.3389/fnut.2022.1006739)
Supplement: Supplementary file 1 [file Data_Sheet_1.ZIP › Supplementary materials/Supplementary Table S2 GO annotation of phosphoproteins.xlsx]

## Sheet: Sheet1
GO_id	GO_class	GO_description	Protein_nums	Proteins	Description
GO:0000042	Biological Process	protein targeting to Golgi	1	A0A480SIQ0	Golgin subfamily A member 4 isoform X2
GO:0000049	Molecular Function	tRNA binding	1	A0A5G2RNP2	Phenylalanyl-tRNA synthetase subunit alpha
GO:0000122	Biological Process	negative regulation of transcription from RNA polymerase II promoter	1	A0A4X1TEZ9	Uncharacterized protein
GO:0000145	Cellular Component	exocyst	2	A0A287B8J6 A0A287AX12	Exocyst complex component 7,Exocyst complex component 1
GO:0000151	Cellular Component	ubiquitin ligase complex	1	A0A4X1W2L4	U-box domain-containing protein
GO:0000159	Cellular Component	protein phosphatase type 2A complex	1	A0A4X1SEM4	Serine/threonine-protein phosphatase 2A 56 kDa regulatory subunit
GO:0000166	Molecular Function	nucleotide binding	7	A0A4X1SG65 A0A4X1UM54 A0A5G2R940 A0A4X1U5D4 A0A4X1TS76 A0A4X1SW39 F1SV04	Calcium-transporting ATPase,Calcium-transporting ATPase,Calcium-transporting ATPase,Calcium-transporting ATPase,Glutamyl-tRNA synthetase,Sodium/potassium-transporting ATPase subunit alpha,5-nucleotidase, cytosolic IA
GO:0000226	Biological Process	microtubule cytoskeleton organization	1	F1SV46	MAP7 domain containing 1
GO:0000287	Molecular Function	magnesium ion binding	5	A0A480MQ91 A0A287B3A0 A0A480KIN2 A0A286ZL27 F1SV04	Non-specific serine/threonine protein kinase,Non-specific serine/threonine protein kinase,Phosphoribosyl pyrophosphate synthase-associated protein 1 isoform 1,Pribosyltran_N domain-containing protein,5-nucleotidase, cytosolic IA
GO:0000785	Cellular Component	chromatin	1	A0A287AT06	High mobility group nucleosome-binding domain-containing protein 3
GO:0000786	Cellular Component	nucleosome	2	F1SU06 A0A480TW51	Heterochromatin protein 1-binding protein 3,Histone H1.1
GO:0000813	Cellular Component	ESCRT I complex	1	F1RS28	Multivesicular body subunit 12B isoform X4
GO:0001522	Biological Process	pseudouridine synthesis	1	A0A4X1V3I1	TRUD domain-containing protein
GO:0001726	Cellular Component	ruffle	1	A0A287B272	Uncharacterized protein
GO:0002062	Biological Process	chondrocyte differentiation	1	E7BXW9	Musculoskeletal embryonic nuclear protein 1
GO:0003676	Molecular Function	nucleic acid binding	29	A0A287AG37 A0A4X1V1C9 A0A4X1TC88 A0A5G2QUI9 A0A287B401 F1RVC9 A0A287BL05 A0A5S6GJG2 A0A4X1T538 F1RKQ8 A0A287BC03 A0A5G2QEZ2 F1S050 A0A480LAI1 A0A287AKP9 A0A287AJ85 I3LPH5 A0A286ZPE3 A0A480W0D4 A0A4X1U8H7 A0A287AXU6 A0A5G2QFH4 A0A480KVR1 A0A480PPD4 A0A287B6I2 A0A480PH82 A0A4X1VQI6 A0A4X1WBH3 A0A480N3K5	G3BP stress granule assembly factor 2,ATP-dependent DNA helicase,Uncharacterized protein,Negative elongation factor E,RNA binding motif protein 14,Heterogeneous nuclear ribonucleoprotein D,Heterogeneous nuclear ribonucleoprotein H1,Serine/arginine-rich splicing factor 1,Uncharacterized protein,Cleavage and polyadenylation specific factor 7,Cytoplasmic polyadenylation element binding protein 3,Euk…
GO:0003677	Molecular Function	DNA binding	17	A0A5G2REF4 A0A287B2T9 A0A4X1V343 F1SU06 A0A287AKA1 A0A4X1W3U2 Q71LE2 A0A480TEY7 A0A4X1SPM3 A0A5G2QE26 F1RPP4 A0A480TW51 A0A4X1VY47 A0A5G2QN07 A0A4X1TU15 A0A4X1ULR0 A0A4X1VPW4	SOS Ras/Rho guanine nucleotide exchange factor 2,Cold shock domain containing E1,CSD domain-containing protein,Heterochromatin protein 1-binding protein 3,Nuclear factor of-activated T-cells, cytoplasmic 1,Uncharacterized protein,Histone H3.3,Myocyte-specific enhancer factor 2C,Uncharacterized protein,Methyl-CpG-binding protein 2,Uncharacterized protein,Histone H1.1,MADS-box domain-containing pro…
GO:0003684	Molecular Function	damaged DNA binding	1	A0A4X1VCP8	UV excision repair protein RAD23
GO:0003723	Molecular Function	RNA binding	12	A0A480TU26 A0A480YT79 A0A4X1TU60 A0A480TGL3 A0A287B9M9 A0A287B7I4 A0A287B6I2 A0A5G2QUQ6 A0A287BLS6 A0A4X1W9X7 A0A4X1V1Q7 A0A4X1V3I1	A-kinase anchor protein 1, mitochondrial isoform X1,Leucine-rich repeat-containing protein 47,Uncharacterized protein,Eukaryotic translation initiation factor 4 gamma 3 isoform X1,Eukaryotic translation initiation factor 4 gamma 1,Agenet-like domain-containing protein,Alpha-1,4 glucan phosphorylase,40S ribosomal protein S3,A-kinase anchoring protein 1,Uncharacterized protein,HMG box transcription…
GO:0003725	Molecular Function	double-stranded RNA binding	1	A0A4X1VVU0	YrdC-like domain-containing protein
GO:0003735	Molecular Function	structural constituent of ribosome	1	Q29223	60S ribosomal protein L34
GO:0003743	Molecular Function	translation initiation factor activity	1	A0A287AVR0	Eukaryotic translation initiation factor 3 subunit C
GO:0003746	Molecular Function	translation elongation factor activity	1	A0A4X1USK2	Uncharacterized protein
GO:0003774	Molecular Function	motor activity	11	A0A480HYZ5 F1SS64 A0A480QL86 Q95249 Q9TV61 A0A4X1T5R3 P79293 F1RG85 F1SS66 Q9TV62 A0A480I0A4	Myosin-11,Myosin-4,Myosin-9,Myosin heavy chain (Fragment),Myosin-1,Uncharacterized protein,Myosin-7,Myosin XVIIIB,Myosin heavy chain 13,Myosin-4,Unconventional myosin-XVIIIa isoform a
GO:0003777	Molecular Function	microtubule motor activity	1	A0A480HPU0	Kinesin-like protein KIF1C (Fragment)
GO:0003779	Molecular Function	actin binding	11	A0A4X1VLA1 B8LFE3 A0A287A071 A0A4X1VNR7 A0A4X1SR40 A0A286ZWL1 A0A5G2QS00 A0A4X1T5L0 A0A287B272 A0A4X1T4I7 A0A4X1THK9	Uncharacterized protein,Cardiomyopathy associated 1,Supervillin,Adenylyl cyclase-associated protein,Uncharacterized protein,Leiomodin-1,Drebrin like,Band 4.1,Uncharacterized protein,Uncharacterized protein,WH2 domain-containing protein
GO:0003785	Molecular Function	actin monomer binding	1	B7TJ02	Thymosin beta
GO:0003824	Molecular Function	catalytic activity	6	A0A4X1T7K0 H9BYW4 A0A4X1VWL0 A0A4X1VQY1 A0A481AJX6 A0A4X1T2P8	Propionate--CoA ligase,ATP-citrate synthase,AMP-binding domain-containing protein,GMP reductase,Disco-interacting protein 2 homolog C,Uncharacterized protein
GO:0003857	Molecular Function	3-hydroxyacyl-CoA dehydrogenase activity	1	A0A5G2QZU9	Hydroxyacyl-coenzyme A dehydrogenase, mitochondrial
GO:0003872	Molecular Function	6-phosphofructokinase activity	1	A0A287B8N1	ATP-dependent 6-phosphofructokinase
GO:0003887	Molecular Function	DNA-directed DNA polymerase activity	1	A0A4X1ULR0	Uncharacterized protein
GO:0003924	Molecular Function	GTPase activity	3	F1RK98 A0A480RL99 A0A4X1VR00	Tubulin alpha chain,Signal recognition particle receptor subunit alpha isoform 1,Dynamin-1-like protein
GO:0003951	Molecular Function	NAD+ kinase activity	1	A0A4X1TCS4	NAD kinase 2, mitochondrial
GO:0004016	Molecular Function	adenylate cyclase activity	1	A0A4X1TL18	Adenylate cyclase
GO:0004019	Molecular Function	adenylosuccinate synthase activity	1	A4Z6H0	Adenylosuccinate synthetase isozyme 1
GO:0004057	Molecular Function	arginyltransferase activity	1	A0A480M856	Arginyl-tRNA--protein transferase 1
GO:0004114	Molecular Function	3',5'-cyclic-nucleotide phosphodiesterase activity	3	A0A4X1UAL9 A0A287ALT4 Q9XSW7	Phosphodiesterase,Phosphodiesterase,Phosphodiesterase
GO:0004143	Molecular Function	diacylglycerol kinase activity	1	A0A4X1SED5	Diacylglycerol kinase
GO:0004175	Molecular Function	endopeptidase activity	2	A0A5G2R2Y1 A0A480SCD0	Proteasome subunit alpha type,Proteasome subunit alpha type
GO:0004198	Molecular Function	calcium-dependent cysteine-type endopeptidase activity	1	A0A481CNC7	Calpain-3
GO:0004252	Molecular Function	serine-type endopeptidase activity	2	A0A4X1VQL9 A0A287A481	Plasminogen,Plasminogen
GO:0004298	Molecular Function	threonine-type endopeptidase activity	3	A0A5G2R2Y1 A0A4X1UYL6 A0A480SCD0	Proteasome subunit alpha type,Proteasome subunit beta,Proteasome subunit alpha type
GO:0004332	Molecular Function	fructose-bisphosphate aldolase activity	2	A0A286ZYX8 A0A4X1TPV9	Fructose-bisphosphate aldolase,Fructose-bisphosphate aldolase
GO:0004347	Molecular Function	glucose-6-phosphate isomerase activity	1	A0A480S836	Glucose-6-phosphate isomerase
GO:0004367	Molecular Function	glycerol-3-phosphate dehydrogenase [NAD+] activity	1	D2XN65	Glycerol-3-phosphate dehydrogenase [NAD(+)]
GO:0004373	Molecular Function	glycogen	1	A0A4X1VYT0	Glycogen [starch] synthase
GO:0004386	Molecular Function	helicase activity	1	F1SLN0	ATP-dependent RNA helicase DHX29
GO:0004435	Molecular Function	phosphatidylinositol phospholipase C activity	1	A0A4X1UM79	Phosphoinositide phospholipase C
GO:0004517	Molecular Function	nitric-oxide synthase activity	1	A0A4X1TSS6	Constitutive NOS
GO:0004618	Molecular Function	phosphoglycerate kinase activity	1	A0A5G2R4C4	Phosphoglycerate kinase
GO:0004649	Molecular Function	poly	1	A0A4X1VEH4	Poly(ADP-ribose) glycohydrolase
GO:0004672	Molecular Function	protein kinase activity	48	Q8MIR5 A0A287A1C1 A0A4X1ST56 F1SD45 A0A286ZLS5 A0A4X1U902 A0A0B8RTC1 A0A480N9L6 A0A287AZ70 A0A4X1UCW5 A0A4X1VIW5 A0A5G2QEB7 A0A287BBY6 A0A5G2R246 A0A5G2QQK7 A0A4X1SVL1 A0A5G2QNQ1 A0A4X1V741 A0A4X1VD55 A0A5G2QEW3 A0A287BQ93 A0A480UCZ8 A0A480MQ91 F1RHD4 A0A4X1VIU9 A0A4X1TAV3 A0A480SN35 A0A4X1VDS5 A0A287B3A0 A0A481B0D2 A0A480QS83 I3LDK7 A0A287BB27 A0A480KRK1 A0A480HJY5 A0A4X1UX31 A0A4X1V1N4 B2LUN4 A…	Protein kinase C beta 2 (Fragment),Dual-specificity kinase,Ribosomal protein S6 kinase,cAMP-dependent protein kinase,Protein kinase C,Uncharacterized protein,Protein kinase C,Non-specific serine/threonine protein kinase,Uncharacterized protein,Protein kinase C,Protein kinase domain-containing protein,Protein kinase domain-containing protein,Protein kinase C,Non-specific serine/threonine protein k…
GO:0004674	Molecular Function	protein serine/threonine kinase activity	15	Q8MIR5 A0A4X1ST56 A0A286ZLS5 A0A0B8RTC1 A0A480N9L6 A0A4X1UCW5 A0A287BBY6 A0A480WZ84 A0A5G2QEW3 A0A480EDG3 A0A480MQ91 F1RHD4 A0A287B3A0 F1RV14 A0A4X1TPE3	Protein kinase C beta 2 (Fragment),Ribosomal protein S6 kinase,Protein kinase C,Protein kinase C,Non-specific serine/threonine protein kinase,Protein kinase C,Protein kinase C,Eukaryotic elongation factor 2 kinase,Non-specific serine/threonine protein kinase,Alpha-protein kinase 3,Non-specific serine/threonine protein kinase,Non-specific serine/threonine protein kinase,Non-specific serine/threoni…
GO:0004683	Molecular Function	calmodulin-dependent protein kinase activity	5	A0A5G2QQK7 A0A4X1TAV3 A0A4X1V1N4 A0A4X1SZN8 A0A480Q1T9	Calcium/calmodulin-dependent protein kinase,Calcium/calmodulin-dependent protein kinase,Calcium/calmodulin-dependent protein kinase,Calcium/calmodulin-dependent protein kinase,Calcium/calmodulin-dependent protein kinase
GO:0004715	Molecular Function	non-membrane spanning protein tyrosine kinase activity	1	A0A287BB27	Tyrosine-protein kinase
GO:0004725	Molecular Function	protein tyrosine phosphatase activity	1	A0A5G2RBQ6	Protein-tyrosine-phosphatase
GO:0004733	Molecular Function	pyridoxamine-phosphate oxidase activity	1	A0A287BDC6	Pyridoxal 5-phosphate synthase
GO:0004749	Molecular Function	ribose phosphate diphosphokinase activity	2	A0A480KIN2 A0A286ZL27	Phosphoribosyl pyrophosphate synthase-associated protein 1 isoform 1,Pribosyltran_N domain-containing protein
GO:0004807	Molecular Function	triose-phosphate isomerase activity	1	A0A288CFT0	Triosephosphate isomerase
GO:0004812	Molecular Function	aminoacyl-tRNA ligase activity	2	A0A5G2RNP2 A0A4X1TS76	Phenylalanyl-tRNA synthetase subunit alpha,Glutamyl-tRNA synthetase
GO:0004826	Molecular Function	phenylalanine-tRNA ligase activity	1	A0A480YT79	Leucine-rich repeat-containing protein 47
GO:0004827	Molecular Function	proline-tRNA ligase activity	1	A0A4X1TS76	Glutamyl-tRNA synthetase
GO:0004842	Molecular Function	ubiquitin-protein transferase activity	6	A0A5G2RNG7 A0A4X1T228 A0A4X1V542 A0A4X1U0U5 A0A4X1STR7 A0A4X1W2L4	RING-type E3 ubiquitin transferase,Uncharacterized protein,HECT-type E3 ubiquitin transferase,Uncharacterized protein,U-box domain-containing protein,U-box domain-containing protein
GO:0004843	Molecular Function	thiol-dependent ubiquitin-specific protease activity	1	A0A4X1SDH8	Ubiquitin carboxyl-terminal hydrolase
GO:0004861	Molecular Function	cyclin-dependent protein serine/threonine kinase inhibitor activity	1	A0A4X1TEZ9	Uncharacterized protein
GO:0004864	Molecular Function	protein phosphatase inhibitor activity	2	A0A4X1WBE5 A0A5G2Q9D0	Uncharacterized protein,Uncharacterized protein
GO:0004869	Molecular Function	cysteine-type endopeptidase inhibitor activity	3	P29700 A0A4X1UFA7 A0A5G2QYD6	Alpha-2-HS-glycoprotein (Fragment),Uncharacterized protein,Histidine rich glycoprotein
GO:0004872	Molecular Function	receptor activity	1	A0A287AST1	Opioid growth factor receptor
GO:0005047	Molecular Function	signal recognition particle binding	1	A0A480RL99	Signal recognition particle receptor subunit alpha isoform 1
GO:0005085	Molecular Function	guanyl-nucleotide exchange factor activity	2	A0A5G2REF4 A0A4X1T9F9	SOS Ras/Rho guanine nucleotide exchange factor 2,Uncharacterized protein
GO:0005086	Molecular Function	ARF guanyl-nucleotide exchange factor activity	1	A0A480R111	Golgi-specific brefeldin A-resistance guanine nucleotide exchange factor 1 isoform 3
GO:0005089	Molecular Function	Rho guanyl-nucleotide exchange factor activity	6	A0A5G2REF4 F1RLL1 A0A286ZMZ3 A0A5G2QZ79 A0A480QS83 A0A5G2QFN5	SOS Ras/Rho guanine nucleotide exchange factor 2,Rho guanine nucleotide exchange factor 7,Rho guanine nucleotide exchange factor 1,Uncharacterized protein,Obscurin isoform IC,Uncharacterized protein
GO:0005096	Molecular Function	GTPase activator activity	2	A0A4X1VS56 A0A4X1VYB2	Arf-GAP domain-containing protein,Arf-GAP domain-containing protein
GO:0005198	Molecular Function	structural molecule activity	9	A0A5K1U8P1 I3LNY6 P02543 A0A4X1UKQ2 A0A4X1UHN0 A0A4X1UC83 A0A4X1T5L0 A0A480NRZ3 A0A4X1TXD8	Clathrin heavy chain,Nestin,Vimentin,IF rod domain-containing protein,IF rod domain-containing protein,Desmin,Band 4.1,Lamin isoform A,Coatomer subunit beta
GO:0005200	Molecular Function	structural constituent of cytoskeleton	1	A0A287B272	Uncharacterized protein
GO:0005212	Molecular Function	structural constituent of eye lens	2	A0A4X1TDZ5 A0A4X1TJI1	Alpha(B)-crystallin,Uncharacterized protein
GO:0005215	Molecular Function	transporter activity	1	A0A287AEN4	Solute carrier family 12 member 2
GO:0005216	Molecular Function	ion channel activity	3	P16960 A0A480JTU8 A0A287B073	Ryanodine receptor 1,FXYD domain-containing ion transport regulator,Voltage-dependent L-type calcium channel subunit alpha
GO:0005219	Molecular Function	ryanodine-sensitive calcium-release channel activity	1	P16960	Ryanodine receptor 1
GO:0005245	Molecular Function	voltage-gated calcium channel activity	1	A0A286ZMD6	Calcium channel voltage-dependent subunit beta 1
GO:0005246	Molecular Function	calcium channel regulator activity	1	P61013	Cardiac phospholamban
GO:0005261	Molecular Function	cation channel activity	1	F1S9V9	Transmembrane protein 38A
GO:0005262	Molecular Function	calcium channel activity	1	P16960	Ryanodine receptor 1
GO:0005315	Molecular Function	inorganic phosphate transmembrane transporter activity	1	A0A4X1U8Y8	Phosphate transporter
GO:0005388	Molecular Function	calcium-transporting ATPase activity	2	A0A4X1SG65 A0A4X1UM54	Calcium-transporting ATPase,Calcium-transporting ATPase
GO:0005509	Molecular Function	calcium ion binding	15	P16960 F1SAM0 A0A4X1TZM9 A0A4X1ST02 P02587 A0A5G2QT71 A0A4X1VQR7 A0A0B8RZ36 A0A4X1U3M3 A0A4X1W0N3 A0A287B5Q1 A0A4X1UIB3 A0A481CNC7 F1RJW7 A0A4X1SK88	Ryanodine receptor 1,Desmocollin 1,EF-hand domain-containing protein,Uncharacterized protein,Troponin C, skeletal muscle,Annexin,Uncharacterized protein,Spectrin, alpha, non-erythrocytic 1,Uncharacterized protein,Calumenin,Uncharacterized protein,Uncharacterized protein,Calpain-3,Calsequestrin,Fibrillin-1
GO:0005515	Molecular Function	protein binding	137	F1SP81 I3LFK8 A0A5G2RCH7 A0A287AUH7 P16960 F1S9Z2 A0A287AZQ2 A0A480TYC4 A0A4X1UFC0 A0A4X1VJP9 A0A5G2RNG7 A0A4X1SYU9 A0A287B425 F1RLL1 A0A480T734 A0A480W6B7 A0A286ZLS5 A0A4X1U902 A0A4X1UDT6 F1SMN5 A0A287A435 A0A5G2QT24 A0A5G2QI59 F1SHX0 A0A5G2QTJ8 A0A4X1VMX7 A0A4X1SGJ0 Q6QGC0 A0A480J4T8 F1RHL9 A0A4X1TX31 A0A480YNX2 A0A480YT79 A0A4X1TU60 A0A4X1SDH0 F1RZV8 A0A480TGL3 A0A4X1V5T6 A0A5G2RET9 A0A4X1T530…	Phospholipase A2 activating protein,Rab11 family-interacting protein 5,Myomesin 1,Catenin beta 1,Ryanodine receptor 1,WD repeat domain 20,Sorbin and SH3 domain-containing protein 2,Protein scribble homolog isoform a,Uncharacterized protein,Uncharacterized protein,RING-type E3 ubiquitin transferase,SH3 domain-containing protein,RING-type E3 ubiquitin transferase,Rho guanine nucleotide exchange fac…
GO:0005516	Molecular Function	calmodulin binding	6	A0A5G2QQK7 A0A287BRL8 A0A4X1TAV3 A0A4X1V1N4 A0A4X1SZN8 A0A480Q1T9	Calcium/calmodulin-dependent protein kinase,Myristoylated alanine rich protein kinase C substrate,Calcium/calmodulin-dependent protein kinase,Calcium/calmodulin-dependent protein kinase,Calcium/calmodulin-dependent protein kinase,Calcium/calmodulin-dependent protein kinase
GO:0005523	Molecular Function	tropomyosin binding	3	A0A4X1VVT7 F1SLY4 A0A286ZWL1	Uncharacterized protein,Leiomodin 2,Leiomodin-1
GO:0005524	Molecular Function	ATP binding	63	Q8MIR5 A0A287A1C1 A0A4X1V1C9 A0A4X1ST56 F1SD45 A0A480HYZ5 A0A5G2RNP2 A0A286ZLS5 F1SS64 A0A4X1U902 A0A480QL86 A0A0B8RTC1 A0A480N9L6 A0A4X1UCW5 A0A4X1VIW5 A0A5G2QEB7 A0A287BBY6 A0A5G2R246 Q9TV61 A0A5G2QQK7 A0A4X1T5R3 A0A4X1VID8 A0A4X1SVL1 A0A5G2QNQ1 P79293 F1RG85 A0A480WZ84 A0A287BK26 A0A4X1VD55 F1SS66 A0A5G2QEW3 A0A287ABK7 A0A287BQ93 Q9TV62 F2Z5H2 A0A480EDG3 A0A480UCZ8 A0A480MQ91 F1RHD4 A0A4X1VIU9…	Protein kinase C beta 2 (Fragment),Dual-specificity kinase,ATP-dependent DNA helicase,Ribosomal protein S6 kinase,cAMP-dependent protein kinase,Myosin-11,Phenylalanyl-tRNA synthetase subunit alpha,Protein kinase C,Myosin-4,Uncharacterized protein,Myosin-9,Protein kinase C,Non-specific serine/threonine protein kinase,Protein kinase C,Protein kinase domain-containing protein,Protein kinase domain-c…
GO:0005525	Molecular Function	GTP binding	12	A0A287AWI9 A0A4X1SRH0 A0A480VY28 A0A480RL99 A0A4X1VR00 A0A5G2QI85 F1STE8 A0A4X1UQ12 A0A287A8W9 A4Z6H0 A0A4X1TSZ3 F1SV26	Elongation factor 2,Elongation factor 1-alpha,Ras-related protein Rab-12,Signal recognition particle receptor subunit alpha isoform 1,Dynamin-1-like protein,Uncharacterized protein,Eukaryotic translation initiation factor 5B,GTP-binding protein,Septin-2,Adenylosuccinate synthetase isozyme 1,Uncharacterized protein,Ras-related GTP-binding protein
GO:0005544	Molecular Function	calcium-dependent phospholipid binding	1	A0A5G2QT71	Annexin
GO:0005576	Cellular Component	extracellular region	2	A0A287AV63 A0A287B5Q1	Perilipin 4,Uncharacterized protein
GO:0005615	Cellular Component	extracellular space	1	A0A287BAY9	Albumin
GO:0005622	Cellular Component	intracellular	14	A0A286ZKH6 A0A287AG37 I3LDW7 Q29223 I3LPH5 A0A5G2RH50 A0A5G2RAP2 A0A4X1TA93 A0A287BF21 A0A5G2QS00 A0A4X1TXR5 A0A481CNC7 A0A5G2RCG9 F1SMQ7	Tripartite motif-containing protein 54,G3BP stress granule assembly factor 2,Nuclear factor 1,60S ribosomal protein L34,G3BP stress granule assembly factor 2,G3BP stress granule assembly factor 1,Mitsugumin-53,Nuclear factor 1,Golgi associated, gamma adaptin ear containing, ARF binding protein 3,Drebrin like,Uncharacterized protein,Calpain-3,Tripartite motif containing 55,Nuclear factor 1
GO:0005634	Cellular Component	nucleus	16	A0A287AT06 F1SU06 A0A5G2QTJ8 A0A287AZH1 A0A4X1T538 I3LDW7 A0A5G2QE26 F1RPP4 A0A4X1TA93 A0A5G2R9E6 A0A480TW51 A0A4X1TCB2 E7BXW9 A0A480PJN7 A0A4X1TEZ9 F1SMQ7	High mobility group nucleosome-binding domain-containing protein 3,Heterochromatin protein 1-binding protein 3,Importin subunit alpha,Nucleosome assembly protein 1-like 4,Uncharacterized protein,Nuclear factor 1,Methyl-CpG-binding protein 2,Uncharacterized protein,Nuclear factor 1,Importin subunit alpha,Histone H1.1,Uncharacterized protein,Musculoskeletal embryonic nuclear protein 1,Nuclear-inter…
GO:0005681	Cellular Component	spliceosomal complex	1	F1STJ3	Spliceosome-associated protein CWC15 homolog
GO:0005737	Cellular Component	cytoplasm	12	A0A4X1VL95 A0A5G2RNP2 A0A286ZMZ3 A0A5G2QTJ8 A0A4X1TX73 A0A481BGK8 A0A5G2R9E6 A0A4X1TS76 A0A5G2RGJ6 A0A4X1TEZ9 A0A287B1H6 F1SV04	Uncharacterized protein,Phenylalanyl-tRNA synthetase subunit alpha,Rho guanine nucleotide exchange factor 1,Importin subunit alpha,Uncharacterized protein,Rho GTPase-activating protein 17 isoform 1,Importin subunit alpha,Glutamyl-tRNA synthetase,Protein phosphatase 1 regulatory inhibitor subunit 14A,Uncharacterized protein,Bridging integrator 1,5-nucleotidase, cytosolic IA
GO:0005741	Cellular Component	mitochondrial outer membrane	3	A0A481D1J3 A0A4X1UX38 Q9MZ15	Voltage-dependent anion-selective channel protein 3 (Fragment),Voltage-dependent anion-selective channel protein 1,Voltage-dependent anion-selective channel protein 2
GO:0005783	Cellular Component	endoplasmic reticulum	1	A0A4X1VQR7	Uncharacterized protein
GO:0005785	Cellular Component	signal recognition particle receptor complex	1	A0A480RL99	Signal recognition particle receptor subunit alpha isoform 1
GO:0005789	Cellular Component	endoplasmic reticulum membrane	1	A0A480J3H0	Signal sequence receptor subunit alpha
GO:0005794	Cellular Component	Golgi apparatus	1	A0A287AJT8	BICD cargo adaptor 2
GO:0005839	Cellular Component	proteasome core complex	3	A0A5G2R2Y1 A0A4X1UYL6 A0A480SCD0	Proteasome subunit alpha type,Proteasome subunit beta,Proteasome subunit alpha type
GO:0005840	Cellular Component	ribosome	1	Q29223	60S ribosomal protein L34
GO:0005852	Cellular Component	eukaryotic translation initiation factor 3 complex	1	A0A287AVR0	Eukaryotic translation initiation factor 3 subunit C
GO:0005856	Cellular Component	cytoskeleton	4	A0A4X1T5L0 A0A4X1UIB3 A0A480R6M5 A0A287B217	Band 4.1,Uncharacterized protein,Band 4.1-like protein 2 isoform f,Plectin
GO:0005861	Cellular Component	troponin complex	4	A0A4X1SIQ1 Q75NG8 B3VI70 A0A5S6GU87	Uncharacterized protein,Troponin T, fast skeletal muscle,Troponin I,Troponin T, slow skeletal muscle
GO:0005868	Cellular Component	cytoplasmic dynein complex	1	A0A480J4T8	Cytoplasmic dynein 1 intermediate chain 2
GO:0005882	Cellular Component	intermediate filament	6	I3LNY6 P02543 A0A4X1UKQ2 A0A4X1UHN0 A0A4X1UC83 A0A480NRZ3	Nestin,Vimentin,IF rod domain-containing protein,IF rod domain-containing protein,Desmin,Lamin isoform A
GO:0005886	Cellular Component	plasma membrane	1	A0A4X1TL18	Adenylate cyclase
GO:0005891	Cellular Component	voltage-gated calcium channel complex	1	A0A286ZMD6	Calcium channel voltage-dependent subunit beta 1
GO:0005923	Cellular Component	bicellular tight junction	1	F1RRJ1	Tight junction associated protein 1
GO:0005925	Cellular Component	focal adhesion	1	A0A287B272	Uncharacterized protein
GO:0005975	Biological Process	carbohydrate metabolic process	12	A0A481DN55 E1U318 A0A4X1UQV2 A0A4X1TAN5 A0A286ZZN9 A0A287B6I2 A0A287BQ72 A0A4X1VBN9 D2XN65 A0A4X1VEH4 A0A5G2R3V4 A0A5G2QVN5	Phosphoacetylglucosamine mutase,Glutamine--fructose-6-phosphate transaminase (isomerizing),Uncharacterized protein,Uncharacterized protein,Glutamine--fructose-6-phosphate transaminase (isomerizing),Alpha-1,4 glucan phosphorylase,Transaldolase,Alpha-1,4 glucan phosphorylase,Glycerol-3-phosphate dehydrogenase [NAD(+)],Poly(ADP-ribose) glycohydrolase,Phosphoglucomutase 2,Phosphoglucomutase 5
GO:0005978	Biological Process	glycogen biosynthetic process	1	A0A4X1VYT0	Glycogen [starch] synthase
GO:0006094	Biological Process	gluconeogenesis	1	A0A480S836	Glucose-6-phosphate isomerase
GO:0006096	Biological Process	glycolytic process	5	A0A480S836 A0A286ZYX8 A0A287B8N1 A0A5G2R4C4 A0A4X1TPV9	Glucose-6-phosphate isomerase,Fructose-bisphosphate aldolase,ATP-dependent 6-phosphofructokinase,Phosphoglycerate kinase,Fructose-bisphosphate aldolase
GO:0006164	Biological Process	purine nucleotide biosynthetic process	1	A4Z6H0	Adenylosuccinate synthetase isozyme 1
GO:0006171	Biological Process	cAMP biosynthetic process	1	A0A4X1TL18	Adenylate cyclase
GO:0006260	Biological Process	DNA replication	3	I3LDW7 A0A4X1TA93 F1SMQ7	Nuclear factor 1,Nuclear factor 1,Nuclear factor 1
GO:0006289	Biological Process	nucleotide-excision repair	1	A0A4X1VCP8	UV excision repair protein RAD23
GO:0006334	Biological Process	nucleosome assembly	3	F1SU06 A0A287AZH1 A0A480TW51	Heterochromatin protein 1-binding protein 3,Nucleosome assembly protein 1-like 4,Histone H1.1
GO:0006397	Biological Process	mRNA processing	1	A0A287AV47	Serine and arginine repetitive matrix 1
GO:0006412	Biological Process	translation	1	Q29223	60S ribosomal protein L34
GO:0006413	Biological Process	translational initiation	1	A0A287AVR0	Eukaryotic translation initiation factor 3 subunit C
GO:0006414	Biological Process	translational elongation	1	A0A4X1USK2	Uncharacterized protein
GO:0006418	Biological Process	tRNA aminoacylation for protein translation	1	A0A4X1TS76	Glutamyl-tRNA synthetase
GO:0006433	Biological Process	prolyl-tRNA aminoacylation	1	A0A4X1TS76	Glutamyl-tRNA synthetase
GO:0006457	Biological Process	protein folding	2	A0A4X1VQR7 A0A287BK26	Uncharacterized protein,HATPase_c domain-containing protein
GO:0006468	Biological Process	protein phosphorylation	50	Q8MIR5 A0A287A1C1 A0A4X1ST56 F1SD45 A0A286ZLS5 A0A4X1U902 A0A0B8RTC1 A0A480N9L6 A0A287AZ70 A0A4X1UCW5 A0A4X1VIW5 A0A5G2QEB7 A0A287BBY6 A0A5G2R246 A0A5G2QQK7 A0A4X1SVL1 A0A5G2QNQ1 A0A480WZ84 A0A4X1V741 A0A4X1VD55 A0A5G2QEW3 A0A287BQ93 A0A480EDG3 A0A480UCZ8 A0A480MQ91 F1RHD4 A0A4X1VIU9 A0A4X1TAV3 A0A480SN35 A0A4X1VDS5 A0A287B3A0 A0A481B0D2 A0A480QS83 I3LDK7 A0A287BB27 A0A480KRK1 A0A480HJY5 A0A4X1UX…	Protein kinase C beta 2 (Fragment),Dual-specificity kinase,Ribosomal protein S6 kinase,cAMP-dependent protein kinase,Protein kinase C,Uncharacterized protein,Protein kinase C,Non-specific serine/threonine protein kinase,Uncharacterized protein,Protein kinase C,Protein kinase domain-containing protein,Protein kinase domain-containing protein,Protein kinase C,Non-specific serine/threonine protein k…
GO:0006470	Biological Process	protein dephosphorylation	2	A0A5G2RBQ6 F1S252	Protein-tyrosine-phosphatase,Dual specificity phosphatase 27, atypical
GO:0006508	Biological Process	proteolysis	4	A0A4X1VQL9 A0A287A481 A0A5G2QTW5 A0A481CNC7	Plasminogen,Plasminogen,Angiotensin-converting enzyme,Calpain-3
GO:0006511	Biological Process	ubiquitin-dependent protein catabolic process	4	A0A5G2R2Y1 A0A286ZRI2 A0A4X1W2L4 A0A480SCD0	Proteasome subunit alpha type,Ubiquitin recognition factor in ER associated degradation 1,U-box domain-containing protein,Proteasome subunit alpha type
GO:0006605	Biological Process	protein targeting	1	A0A287A3A3	A-kinase anchoring protein 12
GO:0006606	Biological Process	protein import into nucleus	2	A0A5G2QTJ8 A0A5G2R9E6	Importin subunit alpha,Importin subunit alpha
GO:0006614	Biological Process	SRP-dependent cotranslational protein targeting to membrane	1	A0A480RL99	Signal recognition particle receptor subunit alpha isoform 1
GO:0006629	Biological Process	lipid metabolic process	2	A0A480QB50 A0A4X1UM79	Patatin-like phospholipase domain-containing protein 7 isoform X4,Phosphoinositide phospholipase C
GO:0006631	Biological Process	fatty acid metabolic process	1	A0A5G2QZU9	Hydroxyacyl-coenzyme A dehydrogenase, mitochondrial
GO:0006659	Biological Process	phosphatidylserine biosynthetic process	1	A0A287BM48	L-serine-phosphatidylethanolamine phosphatidyltransferase
GO:0006741	Biological Process	NADP biosynthetic process	1	A0A4X1TCS4	NAD kinase 2, mitochondrial
GO:0006801	Biological Process	superoxide metabolic process	1	Q95ME5	Superoxide dismutase 1 (Fragment)
GO:0006809	Biological Process	nitric oxide biosynthetic process	1	A0A4X1TSS6	Constitutive NOS
GO:0006810	Biological Process	transport	6	A0A287AG37 A0A287AEN4 A0A287AJT8 A0A287ABK7 I3LPH5 A0A5G2RH50	G3BP stress granule assembly factor 2,Solute carrier family 12 member 2,BICD cargo adaptor 2,ABC-type glutathione-S-conjugate transporter,G3BP stress granule assembly factor 2,G3BP stress granule assembly factor 1
GO:0006811	Biological Process	ion transport	4	P16960 A0A480JTU8 A0A287AEN4 A0A287B073	Ryanodine receptor 1,FXYD domain-containing ion transport regulator,Solute carrier family 12 member 2,Voltage-dependent L-type calcium channel subunit alpha
GO:0006816	Biological Process	calcium ion transport	1	P61013	Cardiac phospholamban
GO:0006817	Biological Process	phosphate ion transport	1	A0A4X1U8Y8	Phosphate transporter
GO:0006869	Biological Process	lipid transport	1	A0A287AV63	Perilipin 4
GO:0006874	Biological Process	cellular calcium ion homeostasis	1	P16960	Ryanodine receptor 1
GO:0006879	Biological Process	cellular iron ion homeostasis	1	A0A4X1W027	Ferritin
GO:0006886	Biological Process	intracellular protein transport	4	A0A5K1U8P1 A0A480RL99 A0A287BF21 A0A4X1TXD8	Clathrin heavy chain,Signal recognition particle receptor subunit alpha isoform 1,Golgi associated, gamma adaptin ear containing, ARF binding protein 3,Coatomer subunit beta
GO:0006887	Biological Process	exocytosis	2	A0A287B8J6 A0A287AX12	Exocyst complex component 7,Exocyst complex component 1
GO:0006950	Biological Process	response to stress	1	A0A287BK26	HATPase_c domain-containing protein
GO:0006955	Biological Process	immune response	1	B5APS5	MHC class I antigen
GO:0007010	Biological Process	cytoskeleton organization	4	A0A287A071 A0A4X1VNR7 A0A4X1SR40 A0A4X1T4I7	Supervillin,Adenylyl cyclase-associated protein,Uncharacterized protein,Uncharacterized protein
GO:0007015	Biological Process	actin filament organization	1	B7TJ02	Thymosin beta
GO:0007016	Biological Process	cytoskeletal anchoring at plasma membrane	2	A0A287BBR1 A0A287B272	Alpha-dystroglycan,Uncharacterized protein
GO:0007018	Biological Process	microtubule-based movement	2	A0A480J4T8 A0A480HPU0	Cytoplasmic dynein 1 intermediate chain 2,Kinesin-like protein KIF1C (Fragment)
GO:0007155	Biological Process	cell adhesion	1	A0A4X1SRF3	Metavinculin
GO:0007156	Biological Process	homophilic cell adhesion via plasma membrane adhesion molecules	1	F1SAM0	Desmocollin 1
GO:0007165	Biological Process	signal transduction	14	A0A4X1VSJ2 A0A4X1WBE5 A0A4X1UAL9 A0A287A3A3 A0A4X1V3D1 A0A4X1UCW5 A0A480LNK1 A0A4X1UM79 A0A4X1V741 A0A481BGK8 A0A287ALT4 A0A4X1SEM4 Q9XSW7 A0A5S6GYA9	Uncharacterized protein,Uncharacterized protein,Phosphodiesterase,A-kinase anchoring protein 12,Uncharacterized protein,Protein kinase C,Ankyrin-3 isoform X26,Phosphoinositide phospholipase C,Uncharacterized protein,Rho GTPase-activating protein 17 isoform 1,Phosphodiesterase,Serine/threonine-protein phosphatase 2A 56 kDa regulatory subunit,Phosphodiesterase,Serine/threonine-protein kinase A-Raf
GO:0007205	Biological Process	protein kinase C-activating G-protein coupled receptor signaling pathway	1	A0A4X1SED5	Diacylglycerol kinase
GO:0007264	Biological Process	small GTPase mediated signal transduction	6	A0A5G2REF4 A0A4X1T9F9 A0A480VY28 A0A5G2QI85 A0A4X1UQ12 A0A4X1TSZ3	SOS Ras/Rho guanine nucleotide exchange factor 2,Uncharacterized protein,Ras-related protein Rab-12,Uncharacterized protein,GTP-binding protein,Uncharacterized protein
GO:0008017	Molecular Function	microtubule binding	2	A0A480HPU0 A0A4X1UIB3	Kinesin-like protein KIF1C (Fragment),Uncharacterized protein
GO:0008033	Biological Process	tRNA processing	1	A0A481DKS1	ElaC homolog protein 2 (Fragment)
GO:0008092	Molecular Function	cytoskeletal protein binding	2	A0A4X1T5L0 A0A480R6M5	Band 4.1,Band 4.1-like protein 2 isoform f
GO:0008138	Molecular Function	protein tyrosine/serine/threonine phosphatase activity	1	F1S252	Dual specificity phosphatase 27, atypical
GO:0008140	Molecular Function	cAMP response element binding protein binding	1	A0A5G2R2L5	CREB regulated transcription coactivator 2
GO:0008152	Biological Process	metabolic process	10	A0A288CFT0 A0A4X1SJC7 P79303 A0A4X1T7K0 H9BYW4 A0A4X1VWL0 I3LCI2 A0A4X1TCS4 A0A4X1V1N4 A0A481AJX6	Triosephosphate isomerase,Hormone-sensitive lipase,UTP--glucose-1-phosphate uridylyltransferase,Propionate--CoA ligase,ATP-citrate synthase,AMP-binding domain-containing protein,Pyruvate dehydrogenase E1 component subunit alpha,NAD kinase 2, mitochondrial,Calcium/calmodulin-dependent protein kinase,Disco-interacting protein 2 homolog C
GO:0008168	Molecular Function	methyltransferase activity	1	A0A5G2RAB9	Leucine carboxyl methyltransferase 1
GO:0008171	Molecular Function	O-methyltransferase activity	1	A0A4X1URU2	Catechol O-methyltransferase
GO:0008184	Molecular Function	glycogen phosphorylase activity	2	A0A287B6I2 A0A4X1VBN9	Alpha-1,4 glucan phosphorylase,Alpha-1,4 glucan phosphorylase
GO:0008199	Molecular Function	ferric iron binding	1	A0A4X1W027	Ferritin
GO:0008203	Biological Process	cholesterol metabolic process	1	A0A4X1SJC7	Hormone-sensitive lipase
GO:0008237	Molecular Function	metallopeptidase activity	1	A0A5G2QTW5	Angiotensin-converting enzyme
GO:0008241	Molecular Function	peptidyl-dipeptidase activity	1	A0A5G2QTW5	Angiotensin-converting enzyme
GO:0008253	Molecular Function	5'-nucleotidase activity	1	F1SV04	5-nucleotidase, cytosolic IA
GO:0008270	Molecular Function	zinc ion binding	43	A0A287B6W1 A0A286ZKH6 A0A4X1T7P5 A0A4X1UFC0 A0A5G2RNG7 A0A287B425 A0A5G2QL63 F1SV27 A0A4X1TBM9 A0A287A435 Q6QGC0 A0A5G2QVD0 A0A4X1W3U2 A0A5K1TZ27 A0A4X1T538 I3LEL0 A0A480XZ74 F1S1U9 A0A4X1SNG6 A0A480MYI1 A0A287A1Q6 A0A480LAI1 A0A480Z486 A0A4X1UXN6 F1RPP4 A0A5G2RAP2 Q5GN48 A0A4X1SR40 A0A480KVR1 A0A287B6I2 A0A4X1TXR5 A0A480HJY5 A0A5S6FXB9 A0A4X1T606 A0A4X1SEG0 A0A480R601 A0A480PJN7 A0A4X1T4I7 A0A4X…	Transforming growth factor beta-1-induced transcript 1 protein,Tripartite motif-containing protein 54,LIM zinc-binding domain-containing protein,Uncharacterized protein,RING-type E3 ubiquitin transferase,RING-type E3 ubiquitin transferase,Paxillin,Four and a half LIM domains 3,LIM domain-containing protein 1,Uncharacterized protein,PDZ and LIM domain protein 3,LIM and cysteine-rich domains protei…
GO:0008289	Molecular Function	lipid binding	3	A0A4X1STX1 A0A287AV63 A0A287BCJ5	Ceramide transfer protein,Perilipin 4,Extended synaptotagmin 2
GO:0008290	Cellular Component	F-actin capping protein complex	2	A0PFK7 A0PFK6	F-actin-capping protein subunit beta,F-actin-capping protein subunit alpha
GO:0008360	Biological Process	regulation of cell shape	2	A0A480ZDU2 A0A287AMX5	Palmdelphin,AKAP2_C domain-containing protein
GO:0008484	Molecular Function	sulfuric ester hydrolase activity	1	A0A4X1V1N4	Calcium/calmodulin-dependent protein kinase
GO:0008565	Molecular Function	protein transporter activity	2	A0A5G2QTJ8 A0A5G2R9E6	Importin subunit alpha,Importin subunit alpha
GO:0009055	Molecular Function	electron carrier activity	1	A0A4X1W2G2	Cytochrome c domain-containing protein
GO:0009058	Biological Process	biosynthetic process	2	A0A1L1YNR3 A0A480YWX1	3-hydroxyacyl-[acyl-carrier-protein] dehydratase (Fragment),Aspartate aminotransferase (Fragment)
GO:0009117	Biological Process	nucleotide metabolic process	1	F1SV04	5-nucleotidase, cytosolic IA
GO:0009165	Biological Process	nucleotide biosynthetic process	2	A0A480KIN2 A0A286ZL27	Phosphoribosyl pyrophosphate synthase-associated protein 1 isoform 1,Pribosyltran_N domain-containing protein
GO:0009190	Biological Process	cyclic nucleotide biosynthetic process	2	A0A4X1TL18 A0A4X1VML6	Adenylate cyclase,Uncharacterized protein
GO:0009451	Biological Process	RNA modification	2	A0A4X1V3I1 A0A4X1T2P8	TRUD domain-containing protein,Uncharacterized protein
GO:0009966	Biological Process	regulation of signal transduction	1	A0A5G2Q9D0	Uncharacterized protein
GO:0009982	Molecular Function	pseudouridine synthase activity	1	A0A4X1V3I1	TRUD domain-containing protein
GO:0010181	Molecular Function	FMN binding	2	A0A287BDC6 A0A4X1TSS6	Pyridoxal 5-phosphate synthase,Constitutive NOS
GO:0015078	Molecular Function	hydrogen ion transmembrane transporter activity	1	A0A4X1UAD7	ATP synthase-coupling factor 6, mitochondrial
GO:0015630	Cellular Component	microtubule cytoskeleton	1	F1SV46	MAP7 domain containing 1
GO:0015631	Molecular Function	tubulin binding	2	A0A287AAQ4 A0A287AY86	Microtubule-associated protein,Microtubule-associated protein
GO:0015672	Biological Process	monovalent inorganic cation transport	1	F1S9V9	Transmembrane protein 38A
GO:0015986	Biological Process	ATP synthesis coupled proton transport	2	A0A4X1UAD7 A0A287A9I8	ATP synthase-coupling factor 6, mitochondrial,ATP synthase subunit gamma
GO:0016010	Cellular Component	dystrophin-associated glycoprotein complex	1	A0A287BBR1	Alpha-dystroglycan
GO:0016012	Cellular Component	sarcoglycan complex	2	A0A4X1UU04 A0A4X1TUU5	CADG domain-containing protein,Uncharacterized protein
GO:0016020	Cellular Component	membrane	14	F1RNK3 P61013 P16960 F1SAM0 A0A480JTU8 A0A480ZDU2 A0A287AMX5 A0A287AEN4 A0A287B8U7 A0A287AST1 F1S9V9 A0A287B073 A0A5G2QTW5 A0A4X1U8Y8	Myeloid associated differentiation marker,Cardiac phospholamban,Ryanodine receptor 1,Desmocollin 1,FXYD domain-containing ion transport regulator,Palmdelphin,AKAP2_C domain-containing protein,Solute carrier family 12 member 2,Plexin domain containing 2,Opioid growth factor receptor,Transmembrane protein 38A,Voltage-dependent L-type calcium channel subunit alpha,Angiotensin-converting enzyme,Phosp…
GO:0016021	Cellular Component	integral component of membrane	7	A0A480TEI8 P16960 A0A480N736 A0A480T734 A0A287ABK7 A0A0B8RSA5 A0A4X1TUU5	Monocarboxylate transporter 1,Ryanodine receptor 1,Glucose transporter type 4, insulin-responsive,Nesprin-1 isoform 4 (Nesprin-1 alpha 2)-like,ABC-type glutathione-S-conjugate transporter,SEC22 vesicle-trafficking protein homolog B,Uncharacterized protein
GO:0016042	Biological Process	lipid catabolic process	1	A0A4X1SJC7	Hormone-sensitive lipase
GO:0016192	Biological Process	vesicle-mediated transport	4	A0A5K1U8P1 A0A0B8RSA5 A0A287BF21 A0A4X1TXD8	Clathrin heavy chain,SEC22 vesicle-trafficking protein homolog B,Golgi associated, gamma adaptin ear containing, ARF binding protein 3,Coatomer subunit beta
GO:0016209	Molecular Function	antioxidant activity	1	A0A4X1WA21	Thioredoxin domain-containing protein
GO:0016298	Molecular Function	lipase activity	1	A0A4X1SJC7	Hormone-sensitive lipase
GO:0016301	Molecular Function	kinase activity	4	Q5XLD3 A0A4X1T6K3 A0A4X1W7H7 A0A4X1SED5	Creatine kinase M-type,Creatine kinase,Serine/threonine-protein kinase mTOR,Diacylglycerol kinase
GO:0016307	Molecular Function	phosphatidylinositol phosphate kinase activity	1	A0A4X1W0C2	PIPK domain-containing protein
GO:0016459	Cellular Component	myosin complex	11	A0A480HYZ5 F1SS64 A0A480QL86 Q95249 Q9TV61 A0A4X1T5R3 P79293 F1RG85 F1SS66 Q9TV62 A0A480I0A4	Myosin-11,Myosin-4,Myosin-9,Myosin heavy chain (Fragment),Myosin-1,Uncharacterized protein,Myosin-7,Myosin XVIIIB,Myosin heavy chain 13,Myosin-4,Unconventional myosin-XVIIIa isoform a
GO:0016491	Molecular Function	oxidoreductase activity	7	A0A5G2QFC2 A0A4X1WA21 A0A480Y1J7 A0A5G2QZU9 A0A4X1TSS6 A0A480X8T8 A0A481D1R4	Malate dehydrogenase,Thioredoxin domain-containing protein,Cytochrome-b5 reductase (Fragment),Hydroxyacyl-coenzyme A dehydrogenase, mitochondrial,Constitutive NOS,L-lactate dehydrogenase,Malate dehydrogenase (Fragment)
GO:0016567	Biological Process	protein ubiquitination	4	A0A5G2RNG7 A0A4X1T228 A0A4X1STR7 A0A4X1W2L4	RING-type E3 ubiquitin transferase,Uncharacterized protein,U-box domain-containing protein,U-box domain-containing protein
GO:0016579	Biological Process	protein deubiquitination	3	A0A4X1STC9 A0A4X1TNL7 I3LGC6	Uncharacterized protein,USP domain-containing protein,Ubiquitinyl hydrolase 1
GO:0016598	Biological Process	protein arginylation	1	A0A480M856	Arginyl-tRNA--protein transferase 1
GO:0016787	Molecular Function	hydrolase activity	7	A0A4X1SJC7 A0A480J4N5 A0A480VUT1 A0A5S8KL32 A0A4X1UKA5 A0A4X1T2B5 G9F6X9	Hormone-sensitive lipase,Dihydropyrimidinase-related protein 3,Carboxymethylenebutenolidase homolog,Serine/threonine-protein phosphatase,Serine/threonine-protein phosphatase,Serine/threonine-protein phosphatase,Dihydropyrimidinase-related protein 2
GO:0016849	Molecular Function	phosphorus-oxygen lyase activity	2	A0A4X1TL18 A0A4X1VML6	Adenylate cyclase,Uncharacterized protein
GO:0016887	Molecular Function	ATPase activity	2	A0A4X1VID8 A0A287ABK7	ATP-binding cassette sub-family F member 1,ABC-type glutathione-S-conjugate transporter
GO:0017048	Molecular Function	Rho GTPase binding	1	A0A4X1U8R6	Rho-associated protein kinase
GO:0017069	Molecular Function	snRNA binding	1	A0A4X1TEZ9	Uncharacterized protein
GO:0019239	Molecular Function	deaminase activity	1	A0A4X1SYT7	AMP deaminase
GO:0019825	Molecular Function	oxygen binding	1	P02189	Myoglobin
GO:0019882	Biological Process	antigen processing and presentation	1	B5APS5	MHC class I antigen
GO:0019888	Molecular Function	protein phosphatase regulator activity	1	A0A4X1SEM4	Serine/threonine-protein phosphatase 2A 56 kDa regulatory subunit
GO:0019901	Molecular Function	protein kinase binding	2	F1S5B0 A0A5G2QU87	Protein phosphatase 1 regulatory subunit,Protein phosphatase 1 regulatory subunit
GO:0019905	Molecular Function	syntaxin binding	1	A0A287A996	Taxilin beta
GO:0019911	Molecular Function	structural constituent of myelin sheath	1	A0A4X1U110	Myelin basic protein
GO:0020037	Molecular Function	heme binding	2	A0A4X1W2G2 P02189	Cytochrome c domain-containing protein,Myoglobin
GO:0022857	Molecular Function	transmembrane transporter activity	1	A0A480N736	Glucose transporter type 4, insulin-responsive
GO:0023052	Biological Process	signaling	1	A0A286ZIC4	DLG associated protein 4
GO:0030036	Biological Process	actin cytoskeleton organization	2	A0A4X1VLA1 B8LFE3	Uncharacterized protein,Cardiomyopathy associated 1
GO:0030054	Cellular Component	cell junction	2	A0A4X1VLA1 B8LFE3	Uncharacterized protein,Cardiomyopathy associated 1
GO:0030117	Cellular Component	membrane coat	1	A0A4X1TXD8	Coatomer subunit beta
GO:0030130	Cellular Component	clathrin coat of trans-Golgi network vesicle	1	A0A5K1U8P1	Clathrin heavy chain
GO:0030131	Cellular Component	clathrin adaptor complex	1	A0A287BF21	Golgi associated, gamma adaptin ear containing, ARF binding protein 3
GO:0030132	Cellular Component	clathrin coat of coated pit	1	A0A5K1U8P1	Clathrin heavy chain
GO:0030170	Molecular Function	pyridoxal phosphate binding	1	A0A480YWX1	Aspartate aminotransferase (Fragment)
GO:0030246	Molecular Function	carbohydrate binding	3	A0A5G2QD67 E1U318 A0A286ZZN9	Galectin,Glutamine--fructose-6-phosphate transaminase (isomerizing),Glutamine--fructose-6-phosphate transaminase (isomerizing)
GO:0030328	Biological Process	prenylcysteine catabolic process	1	A0A5G2R787	Prenylcysteine oxidase 1
GO:0030488	Biological Process	tRNA methylation	1	A0A4X1UIJ4	tRNA (adenine(58)-N(1))-methyltransferase non-catalytic subunit TRM6
GO:0030866	Biological Process	cortical actin cytoskeleton organization	2	A0A4X1T5L0 A0A480R6M5	Band 4.1,Band 4.1-like protein 2 isoform f
GO:0031369	Molecular Function	translation initiation factor binding	1	A0A287AVR0	Eukaryotic translation initiation factor 3 subunit C
GO:0031492	Molecular Function	nucleosomal DNA binding	1	A0A287AT06	High mobility group nucleosome-binding domain-containing protein 3
GO:0031515	Cellular Component	tRNA	1	A0A4X1UIJ4	tRNA (adenine(58)-N(1))-methyltransferase non-catalytic subunit TRM6
GO:0032007	Biological Process	negative regulation of TOR signaling	1	A0A4X1VWX0	Uncharacterized protein
GO:0032012	Biological Process	regulation of ARF protein signal transduction	1	A0A480R111	Golgi-specific brefeldin A-resistance guanine nucleotide exchange factor 1 isoform 3
GO:0032259	Biological Process	methylation	1	A0A5G2RAB9	Leucine carboxyl methyltransferase 1
GO:0032324	Biological Process	molybdopterin cofactor biosynthetic process	1	A0A5G2QRX4	Molybdopterin molybdenumtransferase
GO:0034450	Molecular Function	ubiquitin-ubiquitin ligase activity	1	A0A4X1W2L4	U-box domain-containing protein
GO:0035023	Biological Process	regulation of Rho protein signal transduction	6	A0A5G2REF4 F1RLL1 A0A286ZMZ3 A0A5G2QZ79 A0A480QS83 A0A5G2QFN5	SOS Ras/Rho guanine nucleotide exchange factor 2,Rho guanine nucleotide exchange factor 7,Rho guanine nucleotide exchange factor 1,Uncharacterized protein,Obscurin isoform IC,Uncharacterized protein
GO:0035556	Biological Process	intracellular signal transduction	14	A0A286ZLS5 A0A0B8RTC1 A0A287AZ70 A0A287BBY6 I3L5Y5 A0A4X1TL18 A0A4X1UM79 A0A4X1V741 A0A4X1VML6 F1RV14 A0A480WPE1 A0A4X1SED5 A0A5S6GYA9 K7GMV6	Protein kinase C,Protein kinase C,Uncharacterized protein,Protein kinase C,SH3 and cysteine rich domain 3,Adenylate cyclase,Phosphoinositide phospholipase C,Uncharacterized protein,Uncharacterized protein,Protein kinase C,Ras GTPase-activating protein 4 isoform 1,Diacylglycerol kinase,Serine/threonine-protein kinase A-Raf,Uncharacterized protein
GO:0035988	Biological Process	chondrocyte proliferation	1	E7BXW9	Musculoskeletal embryonic nuclear protein 1
GO:0036459	Molecular Function	thiol-dependent ubiquitinyl hydrolase activity	3	A0A4X1STC9 A0A4X1TNL7 I3LGC6	Uncharacterized protein,USP domain-containing protein,Ubiquitinyl hydrolase 1
GO:0042030	Molecular Function	ATPase inhibitor activity	1	P61013	Cardiac phospholamban
GO:0042157	Biological Process	lipoprotein metabolic process	1	A0A287AV63	Perilipin 4
GO:0042246	Biological Process	tissue regeneration	1	E7BXW9	Musculoskeletal embryonic nuclear protein 1
GO:0042325	Biological Process	regulation of phosphorylation	2	A0A4X1VL95 A0A5G2RGJ6	Uncharacterized protein,Protein phosphatase 1 regulatory inhibitor subunit 14A
GO:0042981	Biological Process	regulation of apoptotic process	2	A0A5G2QL69 A0A287AC69	CARD domain-containing protein,15 kDa phosphoprotein enriched in astrocytes
GO:0043039	Biological Process	tRNA aminoacylation	2	A0A5G2RNP2 A0A4X1TS76	Phenylalanyl-tRNA synthetase subunit alpha,Glutamyl-tRNA synthetase
GO:0043066	Biological Process	negative regulation of apoptotic process	1	F1S0L8	Metadherin
GO:0043087	Biological Process	regulation of GTPase activity	2	A0A480XTF6 A0A480WPE1	GTPase-activating protein and VPS9 domain-containing protein 1 isoform X5,Ras GTPase-activating protein 4 isoform 1
GO:0043123	Biological Process	positive regulation of I-kappaB kinase/NF-kappaB signaling	1	F1S0L8	Metadherin
GO:0043161	Biological Process	proteasome-mediated ubiquitin-dependent protein catabolic process	1	A0A4X1VCP8	UV excision repair protein RAD23
GO:0043565	Molecular Function	sequence-specific DNA binding	1	A0A4X1SE35	HTH cro/C1-type domain-containing protein
GO:0043666	Biological Process	regulation of phosphoprotein phosphatase activity	1	A0A5G2Q9D0	Uncharacterized protein
GO:0044877	Molecular Function	macromolecular complex binding	1	A0A4X1W7H7	Serine/threonine-protein kinase mTOR
GO:0045454	Biological Process	cell redox homeostasis	3	A0A4X1SEH4 P82460 A0A5G2QN66	Thioredoxin domain-containing protein,Thioredoxin,Protein disulfide-isomerase
GO:0045766	Biological Process	positive regulation of angiogenesis	1	F1S0L8	Metadherin
GO:0046168	Biological Process	glycerol-3-phosphate catabolic process	1	D2XN65	Glycerol-3-phosphate dehydrogenase [NAD(+)]
GO:0046488	Biological Process	phosphatidylinositol metabolic process	1	A0A4X1W0C2	PIPK domain-containing protein
GO:0046854	Biological Process	phosphatidylinositol phosphorylation	1	A0A5G2Q9Z0	Inositol-1-monophosphatase
GO:0046872	Molecular Function	metal ion binding	10	F1SSZ8 A0A5G2RNG7 A0A4X1SG65 A0A4X1UM54 Q95ME5 A0A5G2R940 A0A4X1T228 A0A287ASA9 A0A4X1U5D4 A0A4X1SW39	Zinc finger protein 687,RING-type E3 ubiquitin transferase,Calcium-transporting ATPase,Calcium-transporting ATPase,Superoxide dismutase 1 (Fragment),Calcium-transporting ATPase,Uncharacterized protein,Pleckstrin homology and FYVE domain containing 2,Calcium-transporting ATPase,Sodium/potassium-transporting ATPase subunit alpha
GO:0046907	Biological Process	intracellular transport	1	F1SBU0	RAN binding protein 3
GO:0046983	Molecular Function	protein dimerization activity	2	A0A480TEY7 A0A4X1VY47	Myocyte-specific enhancer factor 2C,MADS-box domain-containing protein
GO:0048011	Biological Process	neurotrophin TRK receptor signaling pathway	1	A0A4X1VWX0	Uncharacterized protein
GO:0048037	Molecular Function	cofactor binding	1	H9BYW4	ATP-citrate synthase
GO:0051015	Molecular Function	actin filament binding	1	A0A4X1SRF3	Metavinculin
GO:0051016	Biological Process	barbed-end actin filament capping	2	A0PFK7 A0PFK6	F-actin-capping protein subunit beta,F-actin-capping protein subunit alpha
GO:0051082	Molecular Function	unfolded protein binding	2	A0A4X1VQR7 A0A287BK26	Uncharacterized protein,HATPase_c domain-containing protein
GO:0051087	Molecular Function	chaperone binding	1	A0A4X1SUH4	BAG domain-containing protein
GO:0051287	Molecular Function	NAD binding	2	A0A5G2Q7H2 D2XN65	UDP-glucose 6-dehydrogenase,Glycerol-3-phosphate dehydrogenase [NAD(+)]
GO:0051289	Biological Process	protein homotetramerization	1	A0A5G2R2L5	CREB regulated transcription coactivator 2
GO:0051536	Molecular Function	iron-sulfur cluster binding	1	A0A4X1T2P8	Uncharacterized protein
GO:0051603	Biological Process	proteolysis involved in cellular protein catabolic process	3	A0A5G2R2Y1 A0A4X1UYL6 A0A480SCD0	Proteasome subunit alpha type,Proteasome subunit beta,Proteasome subunit alpha type
GO:0051694	Biological Process	pointed-end actin filament capping	3	A0A4X1VVT7 F1SLY4 A0A286ZWL1	Uncharacterized protein,Leiomodin 2,Leiomodin-1
GO:0051920	Molecular Function	peroxiredoxin activity	1	A0A4X1WA21	Thioredoxin domain-containing protein
GO:0055085	Biological Process	transmembrane transport	9	A0A480TEI8 P16960 A0A481D1J3 A0A480N736 A0A287AEN4 A0A4X1UX38 A0A287ABK7 A0A287B073 Q9MZ15	Monocarboxylate transporter 1,Ryanodine receptor 1,Voltage-dependent anion-selective channel protein 3 (Fragment),Glucose transporter type 4, insulin-responsive,Solute carrier family 12 member 2,Voltage-dependent anion-selective channel protein 1,ABC-type glutathione-S-conjugate transporter,Voltage-dependent L-type calcium channel subunit alpha,Voltage-dependent anion-selective channel protein 2
GO:0055114	Biological Process	oxidation-reduction process	16	A0A1L1YNR3 A0A5G2QFC2 Q95ME5 A0A4X1WA21 A0A5G2R787 A0A5G2Q7H2 A0A480Y1J7 P00355 A0A4X1VQY1 A0A287BDC6 A0A5G2QZU9 A0A4X1TSS6 D2XN65 G3CKJ2 A0A480X8T8 A0A481D1R4	3-hydroxyacyl-[acyl-carrier-protein] dehydratase (Fragment),Malate dehydrogenase,Superoxide dismutase 1 (Fragment),Thioredoxin domain-containing protein,Prenylcysteine oxidase 1,UDP-glucose 6-dehydrogenase,Cytochrome-b5 reductase (Fragment),Glyceraldehyde-3-phosphate dehydrogenase,GMP reductase,Pyridoxal 5-phosphate synthase,Hydroxyacyl-coenzyme A dehydrogenase, mitochondrial,Constitutive NOS,Gly…
GO:0070569	Molecular Function	uridylyltransferase activity	1	P79303	UTP--glucose-1-phosphate uridylyltransferase
GO:0070588	Biological Process	calcium ion transmembrane transport	2	P16960 A0A286ZMD6	Ryanodine receptor 1,Calcium channel voltage-dependent subunit beta 1
GO:0071704	Biological Process	organic substance metabolic process	4	A0A481DN55 A0A4X1UQV2 A0A4X1TAN5 A0A5G2R3V4	Phosphoacetylglucosamine mutase,Uncharacterized protein,Uncharacterized protein,Phosphoglucomutase 2
GO:1990380	Molecular Function	Lys48-specific deubiquitinase activity	1	A0A4X1SDH8	Ubiquitin carboxyl-terminal hydrolase
GO:2001070	Molecular Function	starch binding	1	A0A5G2R9Y3	CBM20 domain-containing protein
