# Supplementary material for: Phosphoproteomic analysis identifies differentially expressed phosphorylation sites that affect muscle fiber type in pigs
Source: Front Nutr. 2022 Dec 22;9:1006739. doi: 10.3389/fnut.2022.1006739 (PMC9815177; doi:10.3389/fnut.2022.1006739)
Supplement: Supplementary file 1 [file Data_Sheet_1.ZIP › Supplementary materials/Supplementary Table S3 Summary of DEPSs.xlsx]

## Sheet: Sheet1
Protein	Description	Gene Name	Modified sequence	Amino acid_Position	Fold change	Pvalue
I3LUI1	Immunoglobulin like and fibronectin type III domain containing 1	IGFN1	RAPSPVPEK	S155	0.188007	0.0235186
A0A4X1SRY2	Phosphorylase b kinase regulatory subunit	-	DKSGEVDFK	S731	0.307224	0.0069453
A0A287AY86	Microtubule-associated protein	MAP4	LTTNASAPDLK	S2013	0.420167	0.00774289
I3LUI1	Immunoglobulin like and fibronectin type III domain containing 1	IGFN1	RPSRPGVSVR	S10	0.427461	0.028359
A0A4X1VV29	Uncharacterized protein	-	AKVPEVPGSR	S159	0.43781	0.0006297
A0A4X1VRP4	Dynamin-type G domain-containing protein	SRL	ETNQLLHPPDGGEAGSSEK	S78	0.440163	0.00423625
Q4PS85	Myozenin-1	MYOZ1	GSSGGQAGGSSSAGQYGSGQQHHHQGSGSGSGGAGGPGSQTGR	S148	0.458946	0.00583159
F1SS64	Myosin-4	MYH4	LYEQHLGK	Y556	0.50822	0.00628872
F1SJC2	Protein phosphatase 1 regulatory subunit 3A	PPP1R3A	NDSRDNLCQR	S779	0.511495	0.00384985
A0A480J3J1	Titin	-	LHVETVK	T2661	0.518973	0.0230582
A0A4X1VV29	Uncharacterized protein	-	EAAGKDEGESEEAAGEEPK	S170	0.557528	0.00606669
Q5XLD3	Creatine kinase M-type	CKM	HKTDLNHENLK	T108	0.571158	0.020757
A0A288CFT0	Triosephosphate isomerase	TPI1	GWLKTHVSEAVAQSTR	T232	0.578037	0.00711054
A0A287AMA4	Uncharacterized protein	MYH8	VGNEFVTK	T417	0.582807	0.0271361
A0A5G2R9Y3	CBM20 domain-containing protein	STBD1	SPSGNLLLDR	S326	0.583195	0.00612903
A0A4X1USV7	2-phospho-D-glycerate hydro-lyase	-	FMIELDGTENKSK	S170	0.586343	0.0357308
A0A287B8N1	ATP-dependent 6-phosphofructokinase	PFKM	GGTPSAFDR	T333	0.59641	0.00498151
A0A287BL58	Pre-B-cell leukemia transcription factor-interacting protein 1 isoform 1	PBXIP1	QEPHFHSSRER	S474	0.598119	0.00990522
A0A287B8N1	ATP-dependent 6-phosphofructokinase	PFKM	GQIEEAGWSYVGGWTGQGGSK	S483	0.612887	0.0165809
A0A287B8N1	ATP-dependent 6-phosphofructokinase	PFKM	GRSFMNNWEVYK	S406	0.614576	0.0252418
A0A287AQJ5	Multifunctional fusion protein	PKM	GDYPLEAVR	Y976	0.616913	0.0237341
A0A286ZSH0	RCSD domain containing 1	RCSD1	EDASGSPTEEKPAGGQTEEPSEVK	S362	0.625757	0.0404684
A0A5G2R940	Calcium-transporting ATPase	ATP2A1	ANACNSVIR	S473	0.635978	0.043738
P16960	Ryanodine receptor 1	RYR1	AAMMTQPPATPTLPR	T1405	0.636108	0.040996
A0A480EUT8	Nascent polypeptide-associated complex subunit alpha isoform X2	-	GSSISDLASCSPSDSSHVAASSLSPSASVILK	S403	0.638103	0.00125591
F1RIN7	Histidine rich calcium binding protein	HRC	DMDDSAEPR	S144	0.641709	0.024171
A0A4X1SDH0	PDZ domain-containing protein	PDLIM7	LSLGLSR	S78	0.649197	0.0197984
B5KJG2	Phosphoglycerate mutase	PGAM2	YAGLKPGELPTCESLK	T152	0.654857	0.0266302
A0A5G2QRX4	Molybdopterin molybdenumtransferase	GPHN	ASHSAVDITK	S348	0.655565	0.0240078
A0A480S836	Glucose-6-phosphate isomerase	-	HFVALSTNTTKVK	T251	0.655885	0.0386523
A0A4X1U902	Uncharacterized protein	-	SIHEQVSSISETK	S26296	0.657345	0.0236178
A0A480X8T8	L-lactate dehydrogenase	-	SADTLWGIQK	T364	0.659165	0.0340425
A0A4X1TZM9	EF-hand domain-containing protein	MYLPF	EAFTVIDQNR	T37	0.665225	0.0211185
A0A4X1UHY3	Arsenite-resistance protein 2	-	ERFSPPR	S67	0.665448	0.00068766
A0A4X1U902	Uncharacterized protein	-	VHTLTLR	T5725	0.668067	0.0424934
A0A287AQJ5	Multifunctional fusion protein	PKM	ITLDNAYMEK	Y754	0.672072	0.0166706
A0A4X1ST02	Uncharacterized protein	CALM1	HVMTNLGEK	T120	0.674093	0.024234
A0A286ZXI4	Uncharacterized protein	-	TKSSGSSLAGTAESRPQTPLSEASGR	T281	0.674804	0.0162078
A0A4X1V8J5	PDZ domain-containing protein	SYNPO2	IAQPSYPPARPASALNLAGPFK	S817	0.678062	0.00688598
Q5XLD3	Creatine kinase M-type	CKM	ALTLEIYK	T35	0.678731	0.0438435
F1RWK0	Junctophilin	JPH1	ESPHFYR	S452	0.683607	0.0217273
A0A4X1VFE8	Cytochrome b5 heme-binding domain-containing protein	PGRMC2	DFSLEQLR	S302	0.685741	0.00732435
A0A5G2R940	Calcium-transporting ATPase	ATP2A1	VDQSILTGESVSVIK	S186	0.687074	0.0265577
A0A481AX92	Myosin-1 isoform X1	-	ESFVKGTVQSR	T51	0.687752	0.0242336
Q75NG8	Troponin T, fast skeletal muscle	tnnt3	RKPLNIDHLSEDKLR	S200	0.690364	0.0184417
C9W108	5-AMP-activated protein kinase catalytic subunit alpha-2	PRKAA2	SCSAAGLHRPR	S491	0.69265	0.0098636
K7GPQ2	Protein kinase AMP-activated non-catalytic subunit beta 2	PRKAB2	SHNDFVAILDLPEGEHQYK	Y125	0.693172	0.0127443
A0A5G2R4C4	Phosphoglycerate kinase	PGK1	ELNYFAK	Y177	0.694773	0.009994
F1SJC2	Protein phosphatase 1 regulatory subunit 3A	PPP1R3A	TTSESTLESMSAR	T733	0.696364	0.00211043
A0A287B272	Uncharacterized protein	TLN2	LDEGTPPEPK	T1843	0.700403	0.0222915
A0A5G2R940	Calcium-transporting ATPase	ATP2A1	TTEECLAYFGVSETTGLTPDQVK	Y15	0.701527	0.0434503
A0A4X1SYT7	AMP deaminase	AMPD1	TDNLPENLGYHLK	Y207	0.705236	0.0360566
A0A480S836	Glucose-6-phosphate isomerase	-	SNTPILVDGK	T109	0.705914	0.0227746
F1RIN7	Histidine rich calcium binding protein	HRC	DHGMEEDEDVSAGR	S220	0.707159	0.00489148
A0A288CFT0	Triosephosphate isomerase	TPI1	TATPQQAQEVHEK	T215	0.707786	0.0220424
A0A287B8N1	ATP-dependent 6-phosphofructokinase	PFKM	NVLGHMQQGGSPTPFDR	S696	0.708475	0.0226659
A0A480J3J1	Titin	-	LFVETLHITK	T2748	0.710703	0.0112312
A0A480S836	Glucose-6-phosphate isomerase	-	DPSAVAK	S237	0.720483	0.0233856
A0A480S836	Glucose-6-phosphate isomerase	-	NRSNTPILVDGK	S107	0.720636	0.0368765
A0A4X1VZU8	Uncharacterized protein	HRC	STEEEVDFPDEYTR	T340	0.721272	0.00751676
A0A480N9L6	Non-specific serine/threonine protein kinase	-	LHSAPNLSDLHVVRPK	S558	0.722313	0.00290385
A0A480SN35	Titin isoform X6	-	VAGSSPISVAWFHEK	S1294	0.72384	0.00044491
A0A480Q3I7	Myosin-1 isoform X1	-	QAFTQQIEELK	T424	0.727857	0.00869071
A0A5G2R940	Calcium-transporting ATPase	ATP2A1	AIGIVATTGVSTEIGK	S229	0.729091	0.015967
A0A287A816	acidPPc domain-containing protein	PLPP7	RQSQQLPEEDCMQLNPSFK	S62	0.730871	0.0461802
A0A5G2R940	Calcium-transporting ATPase	ATP2A1	CLALATRDTPPKR	T568	0.73241	0.0338163
A0A4X1VX90	Uncharacterized protein	TPM2	KATDAEADVASLNR	T154	0.733124	0.0351302
O77789	Phosphorylase kinase gamma subunit (Fragment)	PHGK	LIDAYAFR	Y80	0.733186	0.0265191
A0A286ZQ79	Adenylate kinase isoenzyme 1	AK1	IIFVVGGPGSGKGTQCEK	T97	0.739553	0.0484175
A0A4X1SGA2	Uncharacterized protein	CAVIN2	SSPFKVSPLTFGR	S293	0.744363	0.0233724
A0A4X1SGA2	Uncharacterized protein	CAVIN2	SSPFKVSPLTFGR	S288	0.744363	0.0233724
A0A480J3J1	Titin	-	VTGIPTPVVKFYR	T132	0.744692	0.0103051
A0A287AQJ5	Multifunctional fusion protein	PKM	LNFSHGTHEYHAETIK	T686	0.746537	0.0183005
A0A287AQJ5	Multifunctional fusion protein	PKM	LNFSHGTHEYHAETIK	T693	0.746537	0.0183005
A0A4X1W5M0	Receptor expression-enhancing protein	REEP1	SFSMQDLSTIR	S152	0.746637	0.00028772
A0A480J3J1	Titin	-	ILEGMGVTFHCK	T1181	0.747639	0.0057121
F1SS64	Myosin-4	MYH4	EEQAEPDGTEVADK	T381	0.747751	0.0400334
F1RIN7	Histidine rich calcium binding protein	HRC	NEEDEDEVVSTEHWHQVPR	S295	0.75131	0.0172404
F1SV27	Four and a half LIM domains 3	FHL3	YVSFEDR	S248	0.753083	0.0296377
I3LPD6	Cardiomyopathy associated 5	CMYA5	DASISLEPDLGNR	S194	0.755522	0.0101646
P79303	UTP--glucose-1-phosphate uridylyltransferase	UGP2	LGSSFTK	S434	0.756554	4.5595e-05
F1RWK0	Junctophilin	JPH1	SPLRTSLASLR	S162	0.759473	0.0125274
F1RWK0	Junctophilin	JPH1	SPLRTSLASLR	S165	0.759473	0.0125274
A0A286ZLL9	Synaptopodin	SYNPO	SPPSYSALYPGADPQPSHLK	S340	0.759724	0.00550209
A0A480J3J1	Titin	-	DEKSLVEESQLPEGR	S1666	0.761094	0.0119941
F1RGN8	Smoothelin like 2	SMTNL2	NNDSSPPLVTPPQSPPSPQPPATTQAHR	S259	0.761578	0.048545
F1RGN8	Smoothelin like 2	SMTNL2	NNDSSPPLVTPPQSPPSPQPPATTQAHR	S268	0.761578	0.048545
A0A4X1TAN5	Uncharacterized protein	PGM1	FFGNLMDASK	S369	0.766667	0.039855
A0A287AXA8	4-alpha-glucanotransferase	AGL	EAMSAYNSHEEGR	S590	0.769676	0.00453706
A0A480SN35	Titin isoform X6	-	ISVTDTVSILK	T99	0.770168	0.00989632
A0A480YNX2	Spectrin beta chain	-	TSSKESSPIPSPTSDR	S2170	0.770175	0.0460513
A0A287B6I2	Alpha-1,4 glucan phosphorylase	PYGM	GYNAQEYYDR	Y1259	0.771898	0.0490008
A0A4X1U902	Uncharacterized protein	-	YIFEAEDKHTSGK	S5391	0.775562	0.0262009
A0A480Q3I7	Myosin-1 isoform X1	-	VKELTYQTEEDR	T966	0.777343	0.0150299
A0A4X1U902	Uncharacterized protein	-	GANSTQLSIDNCDR	S17549	0.778404	0.041468
F1RG85	Myosin XVIIIB	MYO18B	SGAPSPLGAEGAAGTSAGLLR	S2183	0.783826	0.0142406
Q5XLD3	Creatine kinase M-type	CKM	GQSIDDMIPAQK	S372	0.785078	0.038491
A0A4X1UYL6	Proteasome subunit beta	PSMB6	TTTGSYIANR	S60	0.786605	0.0101723
A0A287B8N1	ATP-dependent 6-phosphofructokinase	PFKM	IFANTPDSGCVLGMR	T733	0.789503	0.0348365
A0A5G2RET9	Actinin alpha 3	ACTN3	TINEVENQVLTR	T752	0.789629	0.0081048
A0A480J3J1	Titin	-	SDSFGTPSEAIEPK	S5036	0.789648	0.00675024
A0A4X1U902	Uncharacterized protein	-	DLSSTANLK	S5123	0.791287	0.0325348
A0A287BKA5	Uncharacterized protein	PRR33	LAPSPQAR	S102	0.791912	0.0365671
A0A4X1VZU8	Uncharacterized protein	HRC	DEEDEDEVVSTEHWHQVPR	S295	0.792271	0.0490916
A0A5G2QM05	Uncharacterized protein	-	TSDSGTYTCK	S230	0.795119	0.00071431
A0A4X1UU04	CADG domain-containing protein	SGCA	DLATSDIQMVHHCTIR	T208	0.795788	0.0202203
I3L703	Family with sequence similarity 114 member A2	FAM114A2	TSTLSQVLR	T214	0.796102	0.023585
A0A4X1U1D4	Uncharacterized protein	-	TSSFTEQLDEGTANR	S40	0.79827	0.0157086
A0A481AZQ9	Striated muscle preferentially expressed protein kinase	-	EPGEPPLFSQPSTPK	T480	0.800051	0.00273815
A0A5G2R787	Prenylcysteine oxidase 1	PCYOX1	YQSHDYAFSSVEK	S175	0.800958	0.0247403
A0A4X1U902	Uncharacterized protein	-	DGEEIVPSTK	T5177	0.803783	0.046059
I3LPD6	Cardiomyopathy associated 5	CMYA5	IASSDLLVEQEKPEEGLHSDQTVK	S1851	0.805784	0.0215906
A0A4X1STR7	U-box domain-containing protein	STUB1	LGAGGGSPEKSPSAQELK	S19	0.806983	0.0276326
A0A287AQJ5	Multifunctional fusion protein	PKM	GSGTAEVELK	T735	0.807621	0.0348986
A0A4X1W027	Ferritin	-	RLSGPQAGLGEYLFER	S164	0.808137	0.0133397
A0A287AMA4	Uncharacterized protein	MYH8	GQTVQQVYNAVGALAK	Y426	0.80862	0.0206868
A0A286ZZN9	Glutamine--fructose-6-phosphate transaminase (isomerizing)	GFPT2	RLDSSTCLHAVGDK	S244	0.810443	0.015589
A0A4X1TX31	Kinesin light chain	-	ASSLNFLNK	S612	0.811643	0.019576
A0A5G2QEW3	Non-specific serine/threonine protein kinase	RPS6KA3	NSIQFTDGYEVK	S381	0.811888	0.00677838
A0A480W2V1	Tuberin isoform 7	-	SLSVPAAGSAKPPPPPR	S284	0.812652	0.0231538
A0A5G2R940	Calcium-transporting ATPase	ATP2A1	EWGTGRDTLR	T553	0.81476	0.0390204
A0A4X1TUL5	Junctophilin	-	SPAAAGLPERPRESPELHER	S466	0.815896	0.0182356
A0A4X1USV7	2-phospho-D-glycerate hydro-lyase	-	AAVPSGASTGIYEALELRDGDK	S106	0.816038	0.0364489
A0A287B3A0	Non-specific serine/threonine protein kinase	MAST4	ARSPLLSDGATSR	S1905	0.817529	0.0322955
A0A480SN35	Titin isoform X6	-	NDAGSASCSIELK	S409	0.819419	0.0160706
A0A287AWI9	Elongation factor 2	-	AGIIASAR	S48	0.819596	0.0332609
A0A5G2QT73	PDZ and LIM domain 4	PDLIM4	IHIDPEAQDGSPATSR	S112	0.819949	0.0489134
A0A288CFT0	Triosephosphate isomerase	TPI1	DLGATWVVLGHSER	T127	0.820504	0.00546987
A0A480SN35	Titin isoform X6	-	GDSGQYTCQATNDVGK	S1805	0.821678	0.0283227
A0A286ZSH0	RCSD domain containing 1	RCSD1	APGSPPQSR	S307	0.821903	0.0243097
A0A4X1SRH0	Elongation factor 1-alpha	EEF1A2	EHALLAYTLGVK	Y141	0.822568	0.0068781
A0A480YNX2	Spectrin beta chain	-	AQTLPTSAVTITSESSPGKR	S2350	0.824788	0.0305461
A0A4X1VZV4	Tropomyosin alpha-3 chain	TPM3	AISEELDHALNDMTSI	S284	0.825454	0.0353946
A0A4X1U902	Uncharacterized protein	-	VFAENLAGLSSPSPSSDPIKACRPIKPPGPPINPK	S11264	0.825612	0.0474501
A0A4X1U902	Uncharacterized protein	-	EPGPPGTPFATAISK	T16900	0.82638	0.0116145
F1RKQ8	Cleavage and polyadenylation specific factor 7	CPSF7	DSSDSADGRATPSENLVPSSAR	T203	0.827091	0.0244254
A0A480J3J1	Titin	-	DAFSDSEDVDHSSMAAK	S3336	0.827203	0.0150056
A0A5G2R927	Reticulon	RTN4	YSNSALGHVNCTIK	S894	0.830772	0.014841
A0A4X1UCW5	Protein kinase C	PKN2	GREDVSNFDDEFTSEAPILTPPREPR	T957	1.20098	0.0153215
A0A287A435	Uncharacterized protein	LDB3	DLTVDSASPVYQAVIK	S196	1.2016	0.00391257
A0A4X1U902	Uncharacterized protein	-	RRTPSPDYYFYYRPR	T25543	1.20201	0.00440961
A0A4X1ULR0	Uncharacterized protein	-	SPAPDSPAQTPKPQK	S1280	1.20204	0.0115686
A0A480SY58	Far upstream element-binding protein 1 isoform X9	-	EMLASDEEEVSSK	S80	1.2024	0.00739998
A0A4X1SR40	Uncharacterized protein	-	QSCSESPQLLSPTPPEGDRDDR	S335	1.2045	0.044603
A0A480PWJ1	Glycogenin-1 isoform 1	-	WEQGQADYMGADSFDNIKR	S337	1.2046	0.0260053
A0A480M856	Arginyl-tRNA--protein transferase 1	ATE1	AGELEGLQAQCEPLSSSPPK	S245	1.20497	0.0440607
A0A480EUT8	Nascent polypeptide-associated complex subunit alpha isoform X2	-	RDPTPPAVAPPSPK	S999	1.20658	0.00845417
A0A480EUT8	Nascent polypeptide-associated complex subunit alpha isoform X2	-	RDPTPPAVAPPSPK	T991	1.20658	0.00845417
A0A480Q3I7	Myosin-1 isoform X1	-	LQHELEEAEERADIAESQVNK	S1030	1.20945	0.038442
A0A287BGX8	Myosin binding protein C1	MYBPC1	ADTAEYSVMTTGGQSSAK	S498	1.21049	0.0186273
A0A480LTW4	Treacle protein isoform X2	-	EGPESPQASR	S1171	1.21689	0.0238976
A0A286ZJG5	GRB10 interacting GYF protein 2	GIGYF2	SQSWEER	S160	1.22079	0.00834622
Q5S1S4	Carbonic anhydrase 3	CA3	YAAELHLVHWNSKYNSFATALK	S125	1.22388	0.00213014
A0A4X1UXH8	Protein NDRG2	NDRG2	YFLQGMGYMASSCMTRLSR	S326	1.23047	0.0172317
F1SS64	Myosin-4	MYH4	NALAHALQSSR	S1348	1.23454	9.9835e-06
A0A480EUT8	Nascent polypeptide-associated complex subunit alpha isoform X2	-	EIPTPPGMAPSSPK	S883	1.23603	0.00199187
Q5S1S4	Carbonic anhydrase 3	CA3	VVFDDTYDR	T73	1.24731	0.0165083
F1SHX0	Nebulin	NEB	GTPTPITPEMER	T6256	1.24989	0.036537
I3LK59	2-phospho-D-glycerate hydro-lyase	ENO1	IEEELGSKAK	S419	1.25293	0.0312333
A0A480J3J1	Titin	-	QEGYMASTEAEMR	T354	1.2567	2.8804e-05
F1RGH4	Proline-rich basic protein 1	PROB1	VEETRSPSPPVLSSWEAPDRPLR	S497	1.25997	0.0489974
A0A4X1W552	WD repeat-containing protein 44	WDR44	VGNESPVQELK	S50	1.26057	0.0215665
Q5S1S4	Carbonic anhydrase 3	CA3	LRSLYSSAENEPPVPLVR	S227	1.26137	0.0263424
A0A287B7I4	Agenet-like domain-containing protein	FXR1	EKGYTTDESTVSSVQGSR	T367	1.2652	0.0341143
A0A287AM13	La ribonucleoprotein 4B	LARP4B	RPSPPAPGR	S708	1.26651	0.0446481
A0A5G2Q7S1	Vesicle-associated membrane protein-associated protein B	VAPB	ALSSALDDTEVK	S145	1.2737	0.0325721
A0A480EA26	Myopalladin isoform a	MYPN	CVSPTPVSPTSR	S813	1.27585	0.00683194
A0A480EA26	Myopalladin isoform a	MYPN	CVSPTPVSPTSR	S818	1.27585	0.00683194
P02189	Myoglobin	MB	GHHEAELTPLAQSHATK	T88	1.2761	0.0432283
A0A287BL05	Heterogeneous nuclear ribonucleoprotein H1	HNRNPH1	HTGPNSPDTANDGFVR	S104	1.2775	0.00125285
A0A4X1TYB8	Uncharacterized protein	-	SQKEPPSPADVPEK	S282	1.27756	0.0235285
A0A4X1SUH4	BAG domain-containing protein	-	VSSAPAPSPPSPAPPAVPSSPK	S405	1.27772	0.0492959
A0A5G2QL63	Paxillin	PXN	TPRTPEGTTETAAEAR	T527	1.27961	0.0118
A0A287A4W0	Filamin A	FLNA	GQHVPGSPFQFTVGPLGEGGAHK	S2224	1.27991	0.0161012
A0A4X1UP99	Uncharacterized protein	MLIP	SGVKSPVPSR	S397	1.29129	0.015721
A0A287A071	Supervillin	SVIL	SLSDYTGPPQLQALK	S522	1.29477	0.0176385
A0A4X1VS56	Arf-GAP domain-containing protein	ARFGAP2	VSSQSFSEIER	S104	1.29611	0.0182909
A0A4X1UP99	Uncharacterized protein	MLIP	MPSPSSLK	S512	1.29829	0.0119664
A0A4X1U902	Uncharacterized protein	-	LDDQANYSVSLTNHR	T6186	1.30219	0.00207413
A0A287BGX8	Myosin binding protein C1	MYBPC1	SHSGKYDLEVK	S963	1.30416	0.0314208
A0A4X1UC83	Desmin	DES	ETSPEQRGSEVHTK	S391	1.30584	0.032482
A0A4X1U902	Uncharacterized protein	-	TAHASEEIR	S26506	1.30769	0.0329109
A0A287AJX6	Arf-GAP domain and FG repeat-containing protein 1 isoform 2	AGFG1	GTPTQSPVVGR	S181	1.31121	0.0006177
A0A287B217	Plectin	PLEC	SSSVGSSSSYPVSPAVSR	S4218	1.31162	0.00178578
A0A287B217	Plectin	PLEC	SSSVGSSSSYPVSPAVSR	S4221	1.31162	0.00178578
A0A4X1U777	PUM-HD domain-containing protein	PUM2	RESLSTSSDLYK	S494	1.31373	0.0359471
A0A480I0A4	Unconventional myosin-XVIIIa isoform a	-	DSIGGTGDEDSLFTTLSERPASPERPPRR	S2023	1.31552	0.0118029
A0A4X1VXU3	Uncharacterized protein	-	TYVVLSWDPPTPR	T557	1.32018	0.0267313
A0A480S7L2	Transforming acidic coiled-coil-containing protein 2 isoform X9	-	AVSSQGPGAPGESPCSLQEPLLVSEK	S1263	1.32607	0.0490217
A0A4X1UAL9	Phosphodiesterase	PDE4C	GSPGLFR	S23	1.32827	0.0110357
A0A480EUT8	Nascent polypeptide-associated complex subunit alpha isoform X2	-	EAPIPSAVAPSSPK	S1446	1.32924	0.00430376
A0A4X1U902	Uncharacterized protein	-	IIQSLKAEASK	S26197	1.33018	0.0188057
A0A4X1V325	Uncharacterized protein	-	YSLEGGR	S905	1.33022	0.0117563
A0A287BGX8	Myosin binding protein C1	MYBPC1	HILIIEGATKADTAEYSVMTTGGQSSAK	T481	1.33976	0.00015324
A0A4X1U902	Uncharacterized protein	-	VTDTSRSSVSLAWNKPIYDGGAPVK	S18489	1.33978	0.0174911
A0A287A071	Supervillin	SVIL	ATDPASPHIGR	S50	1.34348	0.0160847
A0A4X1SN48	Uncharacterized protein	KIAA0232	ESSPLGDGYSSGVIK	S809	1.34651	0.0363793
A0A4X1U902	Uncharacterized protein	-	IPKLSQDDLEMVRPAR	S25529	1.35139	0.00273341
A0A4X1SWP9	Eukaryotic translation initiation factor 2A	EIF2A	SDKSPDMAPSPAPQNTPR	S506	1.35601	0.00190304
A0A480EUT8	Nascent polypeptide-associated complex subunit alpha isoform X2	-	GGPTSPPQDTPAPPAMTPSSPK	S928	1.36362	0.00969524
A0A4X1VWS4	Uncharacterized protein	MYOM3	GKPATLPPPAQVQAFR	T602	1.36725	0.0061277
A0A4X1VYT0	Glycogen [starch] synthase	-	RGSVDTGPSSSLSTPSEPLSPASSLGEERN	S646	1.36833	0.00394969
A0A4X1VYT0	Glycogen [starch] synthase	-	RGSVDTGPSSSLSTPSEPLSPASSLGEERN	S652	1.36833	0.00394969
A0A4X1VVT7	Uncharacterized protein	TMOD4	DQTKKSPTGPLDR	S58	1.37418	0.0213522
A0A4X1UC83	Desmin	DES	TSGGAGGLGPLR	S60	1.38107	0.0497338
A0A480TAI8	Caldesmon isoform X1	-	GSSLKIEER	S386	1.38146	0.0170115
A0A4X1V343	CSD domain-containing protein	YBX3	RPRPPNAPSQDGKETK	S286	1.38651	0.0346612
A0A5G2RCH7	Myomesin 1	MYOM1	TDSSLMLEDYSSKLSPQIK	S117	1.39517	0.0224074
F1SS64	Myosin-4	MYH4	NYRNTQGILK	T1659	1.40045	0.0483468
Q6IM67	Reticulon	RTN2	IPGTGALASAAAAVSGSK	S465	1.4031	0.0153313
A0A287A071	Supervillin	SVIL	NEPESLVRPPPAQHSPPPPPER	S479	1.4048	0.0278225
F1RGH4	Proline-rich basic protein 1	PROB1	GPHCPSPPKPCPWNR	S411	1.40598	0.00381305
A0A480I0A4	Unconventional myosin-XVIIIa isoform a	-	GLRSPEQPAR	S125	1.40792	0.0099287
A0A480N736	Glucose transporter type 4, insulin-responsive	-	RTPSLLEQEVKPSTELEYLGPDEND	S472	1.41296	0.0235671
A0A480EUT8	Nascent polypeptide-associated complex subunit alpha isoform X2	-	EAPTSPVSVTCPLGSTAPQASK	S1494	1.42026	0.0122814
A0A480EUT8	Nascent polypeptide-associated complex subunit alpha isoform X2	-	RDPTPPAVVPPSPK	S1135	1.42196	0.0300633
A0A480EUT8	Nascent polypeptide-associated complex subunit alpha isoform X2	-	RDPTPPAVVPPSPK	T1127	1.42196	0.0300633
A0A480Q3I7	Myosin-1 isoform X1	-	VKNLTEEMAGLDETIAK	T94	1.42416	0.0451081
A0A4X1UQ12	GTP-binding protein	RRAD	RGSTPWGPAPPLHR	S26	1.42671	0.0319643
A0A286ZID4	Heat shock protein beta-8	HSPB8	FGVPAEGRSPPPFPGEPWK	S87	1.42719	0.0191248
A0A480Y1J7	Cytochrome-b5 reductase (Fragment)	-	GPSGLLTYTGK	S239	1.43633	0.0111297
F1SS64	Myosin-4	MYH4	ATLEQTERSR	S1711	1.43819	0.0246487
A0A5G2QE26	Methyl-CpG-binding protein 2	MECP2	AGSLESDGCPKEPAK	S426	1.43985	0.0185579
A0A287A071	Supervillin	SVIL	GLASPTAITPVASPICSKPR	S1213	1.44532	0.0103791
A0A4X1VS56	Arf-GAP domain-containing protein	ARFGAP2	AISSDMFFGR	S295	1.45451	0.0475392
A0A4X1U902	Uncharacterized protein	-	RRSLSPTYIELMRPVSELIRPR	S25746	1.46231	0.0232046
A0A4X1U902	Uncharacterized protein	-	RRSLSPTYIELMRPVSELIRPR	S25748	1.46231	0.0232046
F1SS64	Myosin-4	MYH4	VLNASAIPEGQYIDSKK	S742	1.46328	0.00027553
A0A0B8RTB9	26S proteasome non-ATPase regulatory subunit 1	PSMD1	TVGTPIASVPGSTNTGTVPGSEKDSESMETEEK	T273	1.4641	0.0322709
F1SHX0	Nebulin	NEB	NILGHYVGSFEDPYHTHCMK	S432	1.4706	0.0398722
A0A287BDC6	Pyridoxal 5-phosphate synthase	PNPO	RGPPTGDSPLGPMTHR	S198	1.47533	0.0176665
A0A287AWI9	Elongation factor 2	-	FTDTRKDEQER	T57	1.47973	0.0124475
F1SS64	Myosin-4	MYH4	QAEEAEEQSNTNLSKFR	S1907	1.48215	0.00097769
F1SS64	Myosin-4	MYH4	EQYEEEQESKAELQR	S1366	1.48657	0.00086466
A0A480PPD4	Eukaryotic translation initiation factor 4H	EIF4H	AYSSFGGGRGSR	S21	1.48933	0.00403385
A0A480SCG7	Synaptopodin 2-like protein isoform X1	-	YVVEATPGPGLGPRPRSPSPTPSLPSSWK	S789	1.49477	0.0425821
A0A480SCG7	Synaptopodin 2-like protein isoform X1	-	YVVEATPGPGLGPRPRSPSPTPSLPSSWK	S791	1.49477	0.0425821
A0A287A071	Supervillin	SVIL	EFSTAKSPAQGSADWK	S994	1.50609	0.0232267
A0A480EUT8	Nascent polypeptide-associated complex subunit alpha isoform X2	-	GAPIPPAMTPPSPK	S1487	1.50665	0.00035701
A0A480EDG3	Alpha-protein kinase 3	-	TDSSLSQDPDPGAQSLGK	S502	1.50808	0.0177539
A0A4X1VZV4	Tropomyosin alpha-3 chain	TPM3	AEFAERSVAK	S246	1.52064	0.0469181
Q5S1S4	Carbonic anhydrase 3	CA3	EWGYADHNGPDHWHELYPIAK	Y20	1.52087	0.0006203
A0A287A071	Supervillin	SVIL	GTTPVSKPLEDIEARPDMQLESDLK	T1232	1.52157	0.0136626
A0A480EUT8	Nascent polypeptide-associated complex subunit alpha isoform X2	-	GASTPLDVAPSSPK	S1391	1.5409	0.0015598
A0A287A071	Supervillin	SVIL	RKGSLELAHPPIAQPGDELK	S971	1.54115	0.0144787
A0A4X1W0N3	Calumenin	CALU	VHNDAQSFDYDHDAFLGAEEAK	S44	1.5489	0.0454406
A0A287A071	Supervillin	SVIL	ASPGKPTYEWFLQK	S262	1.55276	0.00597556
A0A4X1U902	Uncharacterized protein	-	RVKSPELVTSHPK	S26159	1.55554	0.0188383
A0A287A9I8	ATP synthase subunit gamma	ATP5F1C	THSDQFLVTFK	S122	1.55844	0.00400344
Q5S1S4	Carbonic anhydrase 3	CA3	SLYSSAENEPPVPLVR	Y229	1.56492	0.00467488
I3LPD6	Cardiomyopathy associated 5	CMYA5	QSGSIDTEQIKAPVTETGDSVLEK	S1690	1.56822	0.0251376
A0A287A996	Taxilin beta	TXLNB	EIPAEVGGPPEGGSTTLKEPEQAPLSPR	S554	1.58115	0.0165968
A0A4X1U902	Uncharacterized protein	-	TSGDTSLQGSFSSQSVQMSASK	S26721	1.59214	0.0143163
F1SHX0	Nebulin	NEB	GTPTPVTPEMQR	T6318	1.59453	0.0162831
A0A4X1SKU8	Proteasome inhibitor PI31 subunit	PSMF1	ASVSPHR	S152	1.62081	0.0486292
A0A480EUT8	Nascent polypeptide-associated complex subunit alpha isoform X2	-	DPTPLAVAPPSPK	S1253	1.62442	0.0228635
A0ZVR1	Mitochondrial antiviral signaling protein	Mavs	GPVSPTVSFQPLAR	S220	1.63338	0.0141269
B8LFE3	Cardiomyopathy associated 1	CMYA1	GISLEEAARPDVSATR	S295	1.63412	0.0408699
F1SS64	Myosin-4	MYH4	VGNEYVTK	Y413	1.63513	0.0335756
F1SS64	Myosin-4	MYH4	SLGTELFK	T1492	1.63536	3.891e-05
A0A287AAQ4	Microtubule-associated protein	MAPT	CGSLGNIHHKPGGGQVEVK	S502	1.6615	0.01955
A0A4X1UCH4	PDZ domain-containing protein	PDLIM5	EKIPLHVFSPK	S213	1.67122	0.0258536
A0A5G2QNQ1	Myosin light chain kinase 2, skeletal/cardiac muscle	MYLK2	VQGDTSRGIEFQVGPPER	T244	1.71255	0.030927
A0A4X1VID8	ATP-binding cassette sub-family F member 1	ABCF1	AVSQEQQPGPK	S168	1.7165	0.0191226
A0A4X1VWS4	Uncharacterized protein	MYOM3	QHSLHMGSSTR	S39	1.73535	0.0419732
Q6QGC0	PDZ and LIM domain protein 3	PDLIM3	LWSPQVTEDGK	S89	1.74932	0.0133319
F1RGH4	Proline-rich basic protein 1	PROB1	RRSPQAPPSPSLGGAR	S806	1.83134	0.0458433
F1RGH4	Proline-rich basic protein 1	PROB1	RRSPQAPPSPSLGGAR	S812	1.83134	0.0458433
A0A4X1SH83	Uncharacterized protein	-	RSSVFEDKLNIK	S241	1.88567	0.0485606
F1SHX0	Nebulin	NEB	MIGALSINDDPK	S608	1.91787	0.00990056
F1RGH4	Proline-rich basic protein 1	PROB1	GRTSPLGGARTPPPR	T776	1.92018	0.0330508
F1RGH4	Proline-rich basic protein 1	PROB1	GRTSPLGGARTPPPR	T784	1.92018	0.0330508
P79293	Myosin-7	MYH7	INTTLETK	T446	1.92586	0.0289537
F1SMN5	Filamin C	FLNC	GSSYSSIPKFSSDASK	S2627	1.94149	0.00099588
I3LL97	Cysteine and glycine rich protein 1	CSRP1	GYGYGQGAGTLSMDKGESLGIK	S81	1.94439	0.0293046
A0A287AI85	Formin homology 2 domain containing 1	FHOD1	GSPEPVPTPRTPQNAAPR	T401	1.98375	0.00037304
A0A287AR93	Protein kinase C and casein kinase substrate in neurons 3	PACSIN3	DGAAPPPQAPGSPGGRQDEEWSDEDNPRK	S344	1.98861	0.0172669
P02189	Myoglobin	MB	HPGDFGADAQGAMSK	S133	2.06116	0.00227485
A0A4X1UC83	Desmin	DES	TSGGAGGLGPLRASR	S72	2.11111	0.00502626
A0A5G2Q7S1	Vesicle-associated membrane protein-associated protein B	VAPB	ALSSALDDTEVKK	S144	2.12973	0.0126609
A0A287AY86	Microtubule-associated protein	MAP4	SQPVPDLRSSVDKSQTVGSLNLK	S871	2.15389	0.0373748
A0A4X1U902	Uncharacterized protein	-	AFSTQMSITDGQK	S26523	2.15744	0.00392018
A0A287B9M9	Eukaryotic translation initiation factor 4 gamma 1	EIF4G1	ITKPGSIDSNNQLFAPGGRLSWGK	S1102	2.16557	0.0255651
F1SS64	Myosin-4	MYH4	VRELEGEVESEQKR	S1841	2.22428	0.0394681
F1SHX0	Nebulin	NEB	AKSINYCETPK	S393	2.36782	0.0151883
I3LCI2	Pyruvate dehydrogenase E1 component subunit alpha	PDHA1	VLSGVAQKPASR	S13	2.60456	0.0295362
A0A287BGX8	Myosin binding protein C1	MYBPC1	EAGTTPAKGEAGTTPAK	T35	2.63619	0.0493276
