# Supplementary material for: Phosphoproteomic analysis identifies differentially expressed phosphorylation sites that affect muscle fiber type in pigs
Source: Front Nutr. 2022 Dec 22;9:1006739. doi: 10.3389/fnut.2022.1006739 (PMC9815177; doi:10.3389/fnut.2022.1006739)
Supplement: Supplementary file 1 [file Data_Sheet_1.ZIP › Supplementary materials/Suplementary Table S6 PPI of proteins with DEPSs.xlsx]

## Sheet: Sheet1
node1	node2
ACTN3	MYH7
ACTN3	MYOM1
ACTN3	TLN2
ACTN3	TPM2
ACTN3	TPM3
ACTN3	TMOD4
ACTN3	AMPD1
ACTN3	MYLK2
ACTN3	MYLPF
ACTN3	ATP2A1
ACTN3	SRL
ACTN3	SYNPO2
ACTN3	PDLIM5
ACTN3	MYOZ1
ACTN3	LDB3
ACTN3	PYGM
ACTN3	PDLIM4
ACTN3	PDLIM3
ACTN3	NEB
ACTN3	PGAM2
ACTN3	MYH1
ACTN3	CKM
ACTN3	MYPN
ACTN3	CSRP1
AGFG1	ARFGAP2
AGL	PGM1
AGL	ENO1
AGL	PPP1R3A
AGL	UGP2
AGL	PYGM
AK1	PKM
AK1	PGM1
AK1	PGAM2
AK1	SRL
AK1	PDLIM3
AK1	CKM
AK1	MYH1
AK1	CALU
AK1	PFKM
AK1	JPH1
AK1	AMPD1
AMPD1	CKM
AMPD1	PPP1R3A
AMPD1	IGFN1
AMPD1	PGAM2
AMPD1	MYLK2
AMPD1	MYLPF
AMPD1	PYGM
AMPD1	MYOZ1
ATP2A1	RYR1
ATP2A1	HRC
ATP2A1	TMOD4
ATP2A1	MYLPF
ATP2A1	CALM1
ATP2A1	MYH8
ATP2A1	CALU
ATP2A1	LDB3
ATP2A1	PGAM2
ATP2A1	PYGM
ATP2A1	PPP1R3A
ATP2A1	MYPN
ATP2A1	CKM
ATP2A1	MYH1
ATP2A1	SRL
ATP2A1	MYOZ1
CALM1	MYH7
CALM1	RYR1
CALM1	PHGK
CALM1	PYGM
CALM1	CALU
CALM1	MAPT
CALU	PDLIM3
CALU	FLNC
CKM	TPI1
CKM	MYH7
CKM	HRC
CKM	TPM2
CKM	MYLPF
CKM	MYOZ1
CKM	PYGM
CKM	PGAM2
CKM	PFKM
CMYA5	MLIP
CMYA5	LDB3
CSRP1	MLIP
CSRP1	TPM2
CSRP1	SRL
CSRP1	SYNPO2
CSRP1	LDB3
CSRP1	PDLIM3
DES	MYBPC1
DES	TMOD4
DES	LDB3
EEF1A2	TPI1
EEF1A2	PGK1
EIF2A	EIF4G1
EIF4G1	PUM2
EIF4G1	GIGYF2
EIF4G1	FXR1
EIF4G1	EIF4H
ENO1	TPI1
ENO1	PKM
ENO1	PGM1
ENO1	PGK1
ENO1	PYGM
ENO1	PGAM2
ENO1	PFKM
ENO1	PDHA1
FAM114A2	PLPP7
FLNC	MYBPC1
FLNC	MYH7
FLNC	TLN2
FLNC	TPM2
FLNC	TPM3
FLNC	SYNPO2
FLNC	HSPB8
FLNC	MYOZ1
FLNC	LDB3
FLNC	SVIL
FLNC	CMYA1
FLNC	NEB
FLNC	MYOM3
FLNC	MYPN
FLNC	IGFN1
GFPT2	UGP2
GFPT2	PFKM
GFPT2	PSMB6
GPHN	MECP2
GPHN	UGP2
HSPB8	STUB1
HSPB8	NDRG2
HSPB8	LDB3
IGFN1	MYLPF
JPH1	RYR1
LDB3	MLIP
LDB3	MYH7
LDB3	MYOM1
LDB3	PGM1
LDB3	TXLNB
LDB3	TLN2
LDB3	TPM2
LDB3	MYLPF
LDB3	SRL
LDB3	MYOZ1
LDB3	NEB
LDB3	PDLIM3
LDB3	MYPN
MAP4	TPM2
MAP4	STUB1
MAPT	STUB1
MLIP	MYBPC1
MLIP	TXLNB
MYBPC1	NEB
MYBPC1	PPP1R3A
MYBPC1	MYLPF
MYBPC1	MYOZ1
MYBPC1	TMOD4
MYH1	RYR1
MYH1	TPM2
MYH1	MYLPF
MYH1	MYOZ1
MYH1	PPP1R3A
MYH1	PGAM2
MYH1	SGCA
MYH1	PFKM
MYH7	PGAM2
MYH7	MYPN
MYH7	TPM3
MYH7	RYR1
MYH7	TPM2
MYH7	MYLPF
MYH8	MYLPF
MYLK2	MYOM1
MYLK2	PPP1R3A
MYLK2	MYOZ1
MYLK2	MYLPF
MYLPF	RYR1
MYLPF	MYOM1
MYLPF	TPM2
MYLPF	PKN2
MYLPF	SRL
MYLPF	PGAM2
MYLPF	NEB
MYLPF	PDLIM3
MYLPF	MYOZ1
MYOM1	RYR1
MYOM1	PDLIM5
MYOM1	PDLIM3
MYOZ1	TMOD4
MYOZ1	PYGM
MYOZ1	PPP1R3A
MYOZ1	PGAM2
MYOZ1	MYPN
MYOZ1	PDLIM3
MYPN	RYR1
MYPN	PDLIM3
MYPN	NEB
MYPN	PPP1R3A
NDRG2	PFKM
NEB	TMOD4
NEB	SRL
NEB	SVIL
NEB	PDLIM3
PBXIP1	PDLIM5
PDHA1	TPI1
PDHA1	PKM
PDHA1	PGK1
PDHA1	PGAM2
PDHA1	PFKM
PDLIM3	TLN2
PDLIM3	TPM2
PDLIM3	TMOD4
PDLIM3	SRL
PDLIM3	PDLIM5
PDLIM4	TLN2
PDLIM5	TLN2
PDLIM5	SGCA
PFKM	TPI1
PFKM	PKM
PFKM	PGM1
PFKM	UGP2
PFKM	PGK1
PFKM	PYGM
PFKM	PGAM2
PGAM2	TPI1
PGAM2	PKM
PGAM2	PGM1
PGAM2	TMOD4
PGAM2	PGK1
PGAM2	PYGM
PGK1	TPI1
PGK1	PKM
PGK1	PGM1
PGK1	PYGM
PGM1	TPI1
PGM1	PKM
PGM1	SRL
PGM1	PYGM
PGM1	UGP2
PHGK	RYR1
PHGK	PPP1R3A
PHGK	PYGM
PKM	TPI1
PKM	SGCA
PKM	TPM2
PKM	PRKAA2
PKM	PYGM
PLPP7	CMYA1
PPP1R3A	PRKAA2
PPP1R3A	RPS6KA3
PRKAA2	RRAD
PRKAA2	PRKAB2
PRKAB2	PYGM
PSMB6	PSMD1
PYGM	TPI1
PYGM	SRL
PYGM	UGP2
REEP1	VAPB
REEP1	RTN4
RTN4	VAPB
RYR1	SRL
RYR1	SGCA
SGCA	TXLNB
SRL	TPM2
SYNPO2	TLN2
TMOD4	TPM2
TMOD4	TPM3
TPI1	UGP2
