# Supplementary material for: Phosphoproteomic analysis identifies differentially expressed phosphorylation sites that affect muscle fiber type in pigs
Source: Front Nutr. 2022 Dec 22;9:1006739. doi: 10.3389/fnut.2022.1006739 (PMC9815177; doi:10.3389/fnut.2022.1006739)
Supplement: Supplementary file 1 [file Data_Sheet_1.ZIP › Supplementary materials/Suplementary Table S4 Significantly enriched GO terms .xlsx]

## Sheet: Sheet1
GO_ID	GO_Term	GO_Class	Pvalue	ProtID
GO:0006732	coenzyme metabolic process	Biological Process	0.000402098	A0A287B8N1 A0A287AQJ5 A0A5G2QRX4 A0A480S836 A0A5G2R4C4
GO:0005975	carbohydrate metabolic process	Biological Process	0.000667308	A0A287B8N1 A0A287AQJ5 A0A480S836 A0A5G2R4C4 A0A4X1TAN5 A0A287B6I2 A0A286ZZN9
GO:0009205	purine ribonucleoside triphosphate metabolic process	Biological Process	0.000834761	A0A287B8N1 A0A287AQJ5 A0A5G2QRX4 A0A480S836 A0A5G2R4C4
GO:0046128	purine ribonucleoside metabolic process	Biological Process	0.000834761	A0A287B8N1 A0A287AQJ5 A0A5G2QRX4 A0A480S836 A0A5G2R4C4
GO:0006096	glycolytic process	Biological Process	0.00123637	A0A287B8N1 A0A287AQJ5 A0A480S836 A0A5G2R4C4
GO:0009150	purine ribonucleotide metabolic process	Biological Process	0.00154054	A0A287B8N1 A0A287AQJ5 A0A5G2QRX4 A0A480S836 A0A5G2R4C4
GO:1901575	organic substance catabolic process	Biological Process	0.00204668	A0A287B8N1 A0A287AQJ5 A0A480S836 A0A5G2R4C4 A0A4X1UYL6 A0A5G2R787
GO:1901564	organonitrogen compound metabolic process	Biological Process	0.00801818	A0A287B8N1 A0A287AQJ5 A0A5G2QRX4 A0A480S836 A0A5G2R4C4 A0A5G2R787
GO:0006875	cellular metal ion homeostasis	Biological Process	0.0101727	P16960 A0A4X1W027
GO:0016310	phosphorylation	Biological Process	0.0340493	A0A287B8N1 A0A287AQJ5 A0A480S836 A0A4X1U902 C9W108 A0A5G2R4C4 A0A480N9L6 A0A480SN35 A0A481AZQ9 A0A5G2QEW3 A0A287B3A0
GO:0008152	metabolic process	Biological Process	0.0371566	A0A288CFT0 A0A287B8N1 A0A287AQJ5 A0A5G2QRX4 A0A480S836 A0A4X1U902 A0A480X8T8 C9W108 A0A5G2R4C4 A0A480N9L6 A0A480SN35 P79303 A0A4X1TAN5 A0A287B6I2 A0A4X1UYL6 A0A481AZQ9 A0A5G2R787 A0A4X1STR7 A0A286ZZN9 A0A5G2QEW3 A0A287B3A0
GO:0071704	organic substance metabolic process	Biological Process	0.0470813	A0A287B8N1 A0A287AQJ5 A0A5G2QRX4 A0A480S836 A0A4X1U902 C9W108 A0A5G2R4C4 A0A480N9L6 A0A480SN35 A0A4X1TAN5 A0A287B6I2 A0A4X1UYL6 A0A481AZQ9 A0A5G2R787 A0A4X1STR7 A0A286ZZN9 A0A5G2QEW3 A0A287B3A0
GO:0016459	myosin complex	Cellular Component	0.0122977	F1SS64 A0A287AMA4 A0A481AX92 A0A480Q3I7 F1RG85
GO:0015629	actin cytoskeleton	Cellular Component	0.0136367	F1SS64 A0A287AMA4 A0A481AX92 Q75NG8 A0A480Q3I7 F1RG85
GO:0016861	intramolecular oxidoreductase activity, interconverting aldoses and ketoses	Molecular Function	0.0101727	A0A288CFT0 A0A480S836
GO:0003824	catalytic activity	Molecular Function	0.0128393	F1SS64 Q5XLD3 A0A288CFT0 A0A287AMA4 A0A287B8N1 A0A287AQJ5 A0A480S836 A0A4X1U902 A0A480X8T8 A0A481AX92 C9W108 A0A5G2R4C4 A0A4X1SYT7 A0A480N9L6 A0A480SN35 A0A480Q3I7 P79303 A0A287B6I2 F1RG85 A0A4X1UYL6 A0A481AZQ9 A0A4X1STR7 A0A5G2QEW3 A0A287B3A0
GO:0016740	transferase activity	Molecular Function	0.0178566	Q5XLD3 A0A287B8N1 A0A287AQJ5 A0A4X1U902 C9W108 A0A5G2R4C4 A0A480N9L6 A0A480SN35 P79303 A0A287B6I2 A0A481AZQ9 A0A4X1STR7 A0A5G2QEW3 A0A287B3A0
GO:0016772	transferase activity, transferring phosphorus-containing groups	Molecular Function	0.0276	Q5XLD3 A0A287B8N1 A0A287AQJ5 A0A4X1U902 C9W108 A0A5G2R4C4 A0A480N9L6 A0A480SN35 P79303 A0A481AZQ9 A0A5G2QEW3 A0A287B3A0
GO:0003774	motor activity	Molecular Function	0.0276251	F1SS64 A0A287AMA4 A0A481AX92 A0A480Q3I7 F1RG85
GO:0030246	carbohydrate binding	Molecular Function	0.028519	A0A5G2R9Y3 A0A286ZZN9
