# Supplementary material for: Phosphoproteomic analysis identifies differentially expressed phosphorylation sites that affect muscle fiber type in pigs
Source: Front Nutr. 2022 Dec 22;9:1006739. doi: 10.3389/fnut.2022.1006739 (PMC9815177; doi:10.3389/fnut.2022.1006739)
Supplement: Supplementary file 1 [file Data_Sheet_1.ZIP › Supplementary materials/Suplementary Table S5 Significantly enriched pathways .xlsx]

## Sheet: Sheet1
MapTitle	Pvalue	ProtID
Glycolysis/Gluconeogenesis	0.00026646	A0A288CFT0 A0A4X1USV7 A0A287B8N1 A0A287AQJ5 B5KJG2 A0A480S836 A0A480X8T8 A0A5G2R4C4 A0A4X1TAN5
Metabolic pathways	0.00162677	Q5XLD3 A0A288CFT0 A0A4X1USV7 A0A287B8N1 A0A287AQJ5 B5KJG2 A0A5G2QRX4 A0A480S836 A0A480X8T8 A0A5G2R4C4 A0A4X1SYT7 A0A286ZQ79 P79303 A0A4X1TAN5 A0A287B6I2 A0A286ZZN9
Biosynthesis of amino acids	0.00399851	A0A288CFT0 A0A4X1USV7 A0A287B8N1 A0A287AQJ5 B5KJG2 A0A5G2R4C4
Carbon metabolism	0.00580234	A0A288CFT0 A0A4X1USV7 A0A287B8N1 A0A287AQJ5 B5KJG2 A0A480S836 A0A5G2R4C4
Galactose metabolism	0.00885912	A0A287B8N1 P79303 A0A4X1TAN5
Glucagon signaling pathway	0.0122175	A0A4X1SRY2 A0A287AQJ5 B5KJG2 A0A480X8T8 A0A4X1ST02 C9W108 K7GPQ2 O77789 A0A287B6I2
Amino sugar and nucleotide sugar metabolism	0.014535	A0A480S836 P79303 A0A4X1TAN5 A0A286ZZN9
Starch and sucrose metabolism	0.0235276	A0A480S836 P79303 A0A4X1TAN5 A0A287B6I2
Hypertrophic cardiomyopathy (HCM)	0.0249248	A0A4X1U902 C9W108 K7GPQ2 A0A480SN35 A0A4X1VX90 A0A4X1UU04
Insulin resistance	0.0326337	F1SJC2 C9W108 K7GPQ2 A0A287B6I2 A0A286ZZN9 A0A5G2QEW3
AMPK signaling pathway	0.0493958	A0A287B8N1 C9W108 K7GPQ2 A0A480N9L6 A0A480W2V1 A0A287AWI9
